# Supplementary material for: ﻿Three new species of Diploderma Hallowell, 1861 (Squamata, Agamidae) from the Hengduan Mountain Region, south-western China
Source: Zookeys. 2022 Nov 22;1131:1–30. doi: 10.3897/zookeys.1131.86644 (PMC9836577; doi:10.3897/zookeys.1131.86644)
Supplement: XML Treatment for Diploderma limingense [file zookeys.1131.86644-treatment1.xml]

<!DOCTYPE tp:taxon-treatment
  PUBLIC "-//TaxonX//DTD Taxonomic Treatment Publishing DTD v0 20100105//EN" "tax-treatment-NSO.dtd">
<tp:taxon-treatment xmlns:tp="http://www.plazi.org/taxpub"><tp:treatment-meta><kwd-group><label>Taxon classification</label><kwd>
                <named-content content-type="kingdom">Animalia</named-content>
              </kwd><kwd>
                <named-content content-type="order">Squamata</named-content>
              </kwd><kwd>
                <named-content content-type="family">Agamidae</named-content>
              </kwd></kwd-group><mixed-citation publication-type="journal"><person-group><name><surname>Liu</surname><given-names>Shuo</given-names></name><name><surname>Hou</surname><given-names>Mian</given-names></name><name><surname>Rao</surname><given-names>Dingqi</given-names></name><name><surname>Ananjeva</surname><given-names>Natalia B.</given-names></name></person-group><article-title>﻿Three new species of <italic><tp:taxon-name><tp:taxon-name-part taxon-name-part-type="genus" reg="Diploderma">Diploderma</tp:taxon-name-part></tp:taxon-name></italic> Hallowell, 1861 (<tp:taxon-name><tp:taxon-name-part taxon-name-part-type="order">Squamata</tp:taxon-name-part></tp:taxon-name>, <tp:taxon-name><tp:taxon-name-part taxon-name-part-type="family">Agamidae</tp:taxon-name-part></tp:taxon-name>) from the Hengduan Mountain Region, south-western China</article-title><source>Zookeys</source><day>22</day><month>11</month><year>2022</year><volume>1131</volume><fpage>1</fpage><lpage>30</lpage><pub-id pub-id-type="doi">10.3897/zookeys.1131.86644</pub-id></mixed-citation></tp:treatment-meta><tp:nomenclature><label>﻿</label><tp:taxon-name>
              <object-id xmlns:xlink="http://www.w3.org/1999/xlink" content-type="arpha" xlink:type="simple">E91FF519-A321-5C75-BB09-D91363B15624</object-id>
              <tp:taxon-name-part taxon-name-part-type="genus" reg="Diploderma">Diploderma</tp:taxon-name-part>
              <tp:taxon-name-part taxon-name-part-type="species" reg="limingense">limingense</tp:taxon-name-part>
              <object-id xmlns:xlink="http://www.w3.org/1999/xlink" content-type="zoobank" xlink:type="simple">https://zoobank.org/3CE0C841-1864-4B05-9D1F-FEB5E193939F</object-id>
            </tp:taxon-name><tp:taxon-status xmlns:xlink="http://www.w3.org/1999/xlink" xlink:type="simple">sp. nov.</tp:taxon-status><xref ref-type="fig" rid="F3">Figs 3</xref><xref ref-type="fig" rid="F4">, 4</xref><xref ref-type="fig" rid="F5">, 5</xref></tp:nomenclature><tp:treatment-sec sec-type="Holotype" id="SECID0EJEAI"><title>Holotype.</title><p>KIZ2022014, adult male, collected on 21 April 2022 by Shuo Liu from Liming Village, Liming Township, Yulong County, Lijiang City, Yunnan Province, China (<named-content xmlns:xlink="http://www.w3.org/1999/xlink" content-type="dwc:verbatimCoordinates" xlink:type="simple"><named-content content-type="geo-json" specific-use="{&#34;type&#34;:&#34;Point&#34;,&#34;coordinates&#34;:[99.678333,27.033333]}" id="NCID0ESEAI" xlink:type="simple">27°2′0″N, 99°40′42″E</named-content></named-content>, 2300 m elevation).</p></tp:treatment-sec><tp:treatment-sec sec-type="Paratypes" id="SECID0EXEAI"><title>Paratypes.</title><p>KIZ2022013, KIZ2022015, KIZ2022017, three adult males, collecting information the same as the holotype.</p></tp:treatment-sec><tp:treatment-sec sec-type="etymology" id="SECID0E3EAI"><title>Etymology.</title><p>The specific epithet refers to Liming Township, where the new species was discovered.</p></tp:treatment-sec><tp:treatment-sec sec-type="diagnosis" id="SECID0EBFAI"><title>Diagnosis.</title><p><italic><tp:taxon-name><tp:taxon-name-part taxon-name-part-type="genus" reg="Diploderma">Diploderma</tp:taxon-name-part><tp:taxon-name-part taxon-name-part-type="species" reg="limingense">limingense</tp:taxon-name-part></tp:taxon-name></italic> sp. nov. can be diagnosed from congeners by a combination of the following morphological characteristics: (1) body size medium, <abbrev xmlns:xlink="http://www.w3.org/1999/xlink" xlink:title="snout-vent length, measured from the snout tip to anterior edge of the cloaca" id="ABBRID0ESFAI" xlink:type="simple">SVL</abbrev> 55.6–56.8 mm in males; (2) tail relatively long, <abbrev xmlns:xlink="http://www.w3.org/1999/xlink" xlink:title="tail length, measured from the anterior edge of the cloaca to the tip of tail" id="ABBRID0EWFAI" xlink:type="simple">TAL</abbrev>/<abbrev xmlns:xlink="http://www.w3.org/1999/xlink" xlink:title="snout-vent length, measured from the snout tip to anterior edge of the cloaca" id="ABBRID0E1FAI" xlink:type="simple">SVL</abbrev> 1.92–2.09 in males; (3) head moderately wide, <abbrev xmlns:xlink="http://www.w3.org/1999/xlink" xlink:title="head width, measured between the widest points of the head" id="ABBRID0E5FAI" xlink:type="simple">HW</abbrev>/<abbrev xmlns:xlink="http://www.w3.org/1999/xlink" xlink:title="head length, measured from the tip of snout to the rear border of the angle of jaw" id="ABBRID0ECGAI" xlink:type="simple">HL</abbrev> 0.71–0.74 in males; (4) limbs relatively long, <abbrev xmlns:xlink="http://www.w3.org/1999/xlink" xlink:title="fore-limb length, measured between the point of insertion at axillary to the tip of fourth finger, excluding the claw, measured as the straightened limb" id="ABBRID0EGGAI" xlink:type="simple">FLL</abbrev>/<abbrev xmlns:xlink="http://www.w3.org/1999/xlink" xlink:title="snout-vent length, measured from the snout tip to anterior edge of the cloaca" id="ABBRID0EKGAI" xlink:type="simple">SVL</abbrev> 0.47–0.52 in males, <abbrev xmlns:xlink="http://www.w3.org/1999/xlink" xlink:title="hind-limb length, measured between the point of insertion at groin to the tip of fourth toe, excluding the claw, measured as the straightened limb" id="ABBRID0EOGAI" xlink:type="simple">HLL</abbrev>/<abbrev xmlns:xlink="http://www.w3.org/1999/xlink" xlink:title="snout-vent length, measured from the snout tip to anterior edge of the cloaca" id="ABBRID0ESGAI" xlink:type="simple">SVL</abbrev> 0.74–0.82 in males; (5) <abbrev xmlns:xlink="http://www.w3.org/1999/xlink" xlink:title="mid-dorsal crest scale number, modified crest scales longitudinally from the first nuchal crest to the scale above cloaca" id="ABBRID0EWGAI" xlink:type="simple">MD</abbrev> 45–48; (6) <abbrev xmlns:xlink="http://www.w3.org/1999/xlink" xlink:title="fourth finger subdigital lamellae number, subdigital lamellae scale from the base between third and fourth finger to the tip of fourth finger, excluding the claw" id="ABBRID0E1GAI" xlink:type="simple">F4S</abbrev> 15–16, <abbrev xmlns:xlink="http://www.w3.org/1999/xlink" xlink:title="fourth toe subdigital lamellae number, subdigital lamellae scales from the base between third and fourth toe to the tip of fourth toe, excluding the claw" id="ABBRID0E5GAI" xlink:type="simple">T4S</abbrev> 21–22; (7) tympanum concealed; (8) nuchal and dorsal crest scales feebly developed, no skin folds under nuchal and dorsal crest scales in males; (9) distinct transverse gular fold present; (10) ventral head and body scales strongly keeled; (11) ventral head scales heterogeneous in size; (12) gular spot present in males, yellowish-white in life; (13) dorsolateral stripes jagged in males, light yellow in life; (14) ventral surfaces of body, limbs and tail light brick red in males in life; (15) five radial stripes around the eye on each side; (16) inner lips bright yellow, tongue light orange, remaining oral cavity mostly light flesh colour in life.</p></tp:treatment-sec><tp:treatment-sec sec-type="description" id="SECID0ECHAI"><title>Description of holotype.</title><p>Adult male, <abbrev xmlns:xlink="http://www.w3.org/1999/xlink" xlink:title="snout-vent length, measured from the snout tip to anterior edge of the cloaca" id="ABBRID0EIHAI" xlink:type="simple">SVL</abbrev> 56.2 mm; tail relatively long, <abbrev xmlns:xlink="http://www.w3.org/1999/xlink" xlink:title="tail length, measured from the anterior edge of the cloaca to the tip of tail" id="ABBRID0EMHAI" xlink:type="simple">TAL</abbrev> 117.5 mm, <abbrev xmlns:xlink="http://www.w3.org/1999/xlink" xlink:title="tail length, measured from the anterior edge of the cloaca to the tip of tail" id="ABBRID0EQHAI" xlink:type="simple">TAL</abbrev>/<abbrev xmlns:xlink="http://www.w3.org/1999/xlink" xlink:title="snout-vent length, measured from the snout tip to anterior edge of the cloaca" id="ABBRID0EUHAI" xlink:type="simple">SVL</abbrev> 2.09; limbs relatively long, <abbrev xmlns:xlink="http://www.w3.org/1999/xlink" xlink:title="fore-limb length, measured between the point of insertion at axillary to the tip of fourth finger, excluding the claw, measured as the straightened limb" id="ABBRID0EYHAI" xlink:type="simple">FLL</abbrev> 26.5 mm on left side, <abbrev xmlns:xlink="http://www.w3.org/1999/xlink" xlink:title="fore-limb length, measured between the point of insertion at axillary to the tip of fourth finger, excluding the claw, measured as the straightened limb" id="ABBRID0E3HAI" xlink:type="simple">FLL</abbrev>/<abbrev xmlns:xlink="http://www.w3.org/1999/xlink" xlink:title="snout-vent length, measured from the snout tip to anterior edge of the cloaca" id="ABBRID0EAIAI" xlink:type="simple">SVL</abbrev> 0.47, <abbrev xmlns:xlink="http://www.w3.org/1999/xlink" xlink:title="hind-limb length, measured between the point of insertion at groin to the tip of fourth toe, excluding the claw, measured as the straightened limb" id="ABBRID0EEIAI" xlink:type="simple">HLL</abbrev> 41.8 mm on left side, <abbrev xmlns:xlink="http://www.w3.org/1999/xlink" xlink:title="hind-limb length, measured between the point of insertion at groin to the tip of fourth toe, excluding the claw, measured as the straightened limb" id="ABBRID0EIIAI" xlink:type="simple">HLL</abbrev>/<abbrev xmlns:xlink="http://www.w3.org/1999/xlink" xlink:title="snout-vent length, measured from the snout tip to anterior edge of the cloaca" id="ABBRID0EMIAI" xlink:type="simple">SVL</abbrev> 0.74. Head relatively robust, <abbrev xmlns:xlink="http://www.w3.org/1999/xlink" xlink:title="head width, measured between the widest points of the head" id="ABBRID0EQIAI" xlink:type="simple">HW</abbrev>/<abbrev xmlns:xlink="http://www.w3.org/1999/xlink" xlink:title="head length, measured from the tip of snout to the rear border of the angle of jaw" id="ABBRID0EUIAI" xlink:type="simple">HL</abbrev> 0.74, <abbrev xmlns:xlink="http://www.w3.org/1999/xlink" xlink:title="head depth, measured as the perpendicular distance at the temporal region of head" id="ABBRID0EYIAI" xlink:type="simple">HD</abbrev>/<abbrev xmlns:xlink="http://www.w3.org/1999/xlink" xlink:title="head width, measured between the widest points of the head" id="ABBRID0E3IAI" xlink:type="simple">HW</abbrev> 0.85; snout moderately long, <abbrev xmlns:xlink="http://www.w3.org/1999/xlink" xlink:title="snout-eye length, measured between the tip of snout and anterior edge of orbital bone" id="ABBRID0EAJAI" xlink:type="simple">SEL</abbrev>/<abbrev xmlns:xlink="http://www.w3.org/1999/xlink" xlink:title="head length, measured from the tip of snout to the rear border of the angle of jaw" id="ABBRID0EEJAI" xlink:type="simple">HL</abbrev> 0.36. Rostral elongated, bordered by five small postrostral scales; dorsal head scales heterogeneous, all strongly keeled; indistinct Y-shaped ridge on dorsal snout. Nasal oval, separated from first supralabial by single row of scales; loreals small, keeled; suborbital scale rows 4/3, keeled; canthus rostralis elongated, greatly overlapping with each other; enlarged, keeled scales forming single lateral ridge from posteroinferior eye to posterosuperior tympanum on each side; tympanum concealed under scales; <abbrev xmlns:xlink="http://www.w3.org/1999/xlink" xlink:title="supralabial scale number, enlarged, modified labial scales from rostral to the corner of mouth" id="ABBRID0EIJAI" xlink:type="simple">SL</abbrev> 8/8, feebly keeled. Mental pentagonal; <abbrev xmlns:xlink="http://www.w3.org/1999/xlink" xlink:title="infralabial scale number, enlarged, modified labial scales from mental to the corner of mouth" id="ABBRID0EMJAI" xlink:type="simple">IL</abbrev> 9/9; enlarged chin shields 4/5, smooth, first one contacting <abbrev xmlns:xlink="http://www.w3.org/1999/xlink" xlink:title="infralabial scale number, enlarged, modified labial scales from mental to the corner of mouth" id="ABBRID0EQJAI" xlink:type="simple">IL</abbrev> on each side, remaining ones separated from <abbrev xmlns:xlink="http://www.w3.org/1999/xlink" xlink:title="infralabial scale number, enlarged, modified labial scales from mental to the corner of mouth" id="ABBRID0EUJAI" xlink:type="simple">IL</abbrev> by two rows of small scales; ventral head scales homogeneous in size, smooth or weakly keeled; distinct transverse gular fold present; gular pouch weakly developed.</p><p>Distinct shoulder fold present; dorsal body scales heterogeneous in size and shape, all keeled, tip pointing backwards; axillary scales much smaller than remaining dorsals; enlarged dorsal scales roughly forming four longitudinal rows from neck to pelvis on each side of body. Nuchal and dorsal crests continuous, scales of nuchal and dorsal crests approximately same in size and shape; no skin fold under nuchal and dorsal crests; <abbrev xmlns:xlink="http://www.w3.org/1999/xlink" xlink:title="mid-dorsal crest scale number, modified crest scales longitudinally from the first nuchal crest to the scale above cloaca" id="ABBRID0E1JAI" xlink:type="simple">MD</abbrev> 45. Dorsal limb scales strongly keeled, homogeneous on fore-limbs and heterogeneous on hind limbs; <abbrev xmlns:xlink="http://www.w3.org/1999/xlink" xlink:title="fourth finger subdigital lamellae number, subdigital lamellae scale from the base between third and fourth finger to the tip of fourth finger, excluding the claw" id="ABBRID0E5JAI" xlink:type="simple">F4S</abbrev> 15/16, <abbrev xmlns:xlink="http://www.w3.org/1999/xlink" xlink:title="fourth toe subdigital lamellae number, subdigital lamellae scales from the base between third and fourth toe to the tip of fourth toe, excluding the claw" id="ABBRID0ECKAI" xlink:type="simple">T4S</abbrev> 22/22. Ventral body scales approximately parallel, almost homogeneous, all strongly keeled, <abbrev xmlns:xlink="http://www.w3.org/1999/xlink" xlink:title="ventral scale number, ventral body scales counted in a straight line along the medial axis between the transverse gular fold and the anterior edge of cloaca" id="ABBRID0EGKAI" xlink:type="simple">VN</abbrev> 63. Ventral limb scales parallel, small on fore-limbs and larger on hind limbs, all strongly keeled. Tail scales all strongly keeled, ventral tail scales larger than dorsal tail scales.</p></tp:treatment-sec><tp:treatment-sec sec-type="Colouration of holotype in life" id="SECID0EKKAI"><title>Colouration of holotype in life.</title><p>Dorsal surface of head brownish-grey. A distinct black transverse band anteriorly and an indistinct black transverse band posteriorly present between orbits on dorsal surface of head. Lateral surfaces of head brownish-grey. Five brownish-black radial stripes around eye on each side. Upper lips greyish-white. Inner lips bright yellow, tongue light orange, remaining oral cavity mostly light flesh colour.</p><p>Dorsal surface of body brown. A light yellow jagged dorsolateral stripe present from neck to pelvis on each side of body. Some brownish-black triangular patches distributed along vertebral line between dorsolateral stripes from neck to base of tail, all of which pointing posteriorly. Some yellowish-white spots scattered below dorsolateral stripe on each side of body. Dorsal surfaces of limbs greyish-brown with indistinct dark transverse bands. Dorsal surface of tail brownish-grey with some indistinct dark transverse bands.</p><p>Ventral surface of head greyish-white. A roughly triangular, yellowish-white gular spot present on posterior central part, many grey stripes forming reticulated pattern present on other region of ventral head. Ventral surfaces of body, limbs and tail light brick red with no patterns.</p></tp:treatment-sec><tp:treatment-sec sec-type="variation" id="SECID0ERKAI"><title>Variations.</title><p>The variations of morphological character of the type series are provided in Table <xref ref-type="table" rid="T2">2</xref>. The variations of colouration in life are very small: the paratype KIZ2022013 has few yellowish-white spots below dorsolateral stripe on each side of body, except for this, all other paratypes closely resemble the holotype.</p><table-wrap id="T2" position="float" orientation="portrait"><label>Table 2.</label><caption><p>Morphological data of the type series of <italic><tp:taxon-name><tp:taxon-name-part taxon-name-part-type="genus" reg="Diploderma">Diploderma</tp:taxon-name-part><tp:taxon-name-part taxon-name-part-type="species" reg="limingense">limingense</tp:taxon-name-part></tp:taxon-name></italic> sp. nov. Morphometric measurements are in mm. For measurement methods and abbreviations, see the Materials and methods section.</p></caption><table id="TID0EZ3BI" rules="all"><tbody><tr><th rowspan="1" colspan="1"/><th rowspan="1" colspan="1">KIZ2022014 Holotype ♂</th><th rowspan="1" colspan="1">KIZ2022013 Paratype ♂</th><th rowspan="1" colspan="1">KIZ2022015 Paratype ♂</th><th rowspan="1" colspan="1">KIZ2022017 Paratype ♂</th></tr><tr><td rowspan="1" colspan="1">
                      <abbrev xmlns:xlink="http://www.w3.org/1999/xlink" xlink:title="snout-vent length, measured from the snout tip to anterior edge of the cloaca" id="ABBRID0EIMAI" xlink:type="simple">SVL</abbrev>
                    </td><td rowspan="1" colspan="1">56.2</td><td rowspan="1" colspan="1">56.8</td><td rowspan="1" colspan="1">55.6</td><td rowspan="1" colspan="1">56.1</td></tr><tr><td rowspan="1" colspan="1">
                      <abbrev xmlns:xlink="http://www.w3.org/1999/xlink" xlink:title="tail length, measured from the anterior edge of the cloaca to the tip of tail" id="ABBRID0E4MAI" xlink:type="simple">TAL</abbrev>
                    </td><td rowspan="1" colspan="1">117.5</td><td rowspan="1" colspan="1">110.1</td><td rowspan="1" colspan="1">113.5</td><td rowspan="1" colspan="1">107.7</td></tr><tr><td rowspan="1" colspan="1">
                      <abbrev xmlns:xlink="http://www.w3.org/1999/xlink" xlink:title="head length, measured from the tip of snout to the rear border of the angle of jaw" id="ABBRID0ESNAI" xlink:type="simple">HL</abbrev>
                    </td><td rowspan="1" colspan="1">18.0</td><td rowspan="1" colspan="1">18.5</td><td rowspan="1" colspan="1">18.0</td><td rowspan="1" colspan="1">18.0</td></tr><tr><td rowspan="1" colspan="1">
                      <abbrev xmlns:xlink="http://www.w3.org/1999/xlink" xlink:title="head width, measured between the widest points of the head" id="ABBRID0EHOAI" xlink:type="simple">HW</abbrev>
                    </td><td rowspan="1" colspan="1">13.3</td><td rowspan="1" colspan="1">13.2</td><td rowspan="1" colspan="1">13.2</td><td rowspan="1" colspan="1">13.1</td></tr><tr><td rowspan="1" colspan="1">
                      <abbrev xmlns:xlink="http://www.w3.org/1999/xlink" xlink:title="head depth, measured as the perpendicular distance at the temporal region of head" id="ABBRID0E3OAI" xlink:type="simple">HD</abbrev>
                    </td><td rowspan="1" colspan="1">11.3</td><td rowspan="1" colspan="1">11.2</td><td rowspan="1" colspan="1">11.0</td><td rowspan="1" colspan="1">11.4</td></tr><tr><td rowspan="1" colspan="1">
                      <abbrev xmlns:xlink="http://www.w3.org/1999/xlink" xlink:title="snout-eye length, measured between the tip of snout and anterior edge of orbital bone" id="ABBRID0ERPAI" xlink:type="simple">SEL</abbrev>
                    </td><td rowspan="1" colspan="1">6.5</td><td rowspan="1" colspan="1">6.7</td><td rowspan="1" colspan="1">6.3</td><td rowspan="1" colspan="1">6.9</td></tr><tr><td rowspan="1" colspan="1">
                      <abbrev xmlns:xlink="http://www.w3.org/1999/xlink" xlink:title="fore-limb length, measured between the point of insertion at axillary to the tip of fourth finger, excluding the claw, measured as the straightened limb" id="ABBRID0EGQAI" xlink:type="simple">FLL</abbrev>
                    </td><td rowspan="1" colspan="1">26.5</td><td rowspan="1" colspan="1">27.5</td><td rowspan="1" colspan="1">28.7</td><td rowspan="1" colspan="1">27.6</td></tr><tr><td rowspan="1" colspan="1">
                      <abbrev xmlns:xlink="http://www.w3.org/1999/xlink" xlink:title="hind-limb length, measured between the point of insertion at groin to the tip of fourth toe, excluding the claw, measured as the straightened limb" id="ABBRID0E2QAI" xlink:type="simple">HLL</abbrev>
                    </td><td rowspan="1" colspan="1">41.8</td><td rowspan="1" colspan="1">44.9</td><td rowspan="1" colspan="1">45.6</td><td rowspan="1" colspan="1">43.4</td></tr><tr><td rowspan="1" colspan="1">
                      <abbrev xmlns:xlink="http://www.w3.org/1999/xlink" xlink:title="fourth toe length, measured between the tip of fourth toe to the base between third and fourth toe, excluding the claw" id="ABBRID0EQRAI" xlink:type="simple">T4L</abbrev>
                    </td><td rowspan="1" colspan="1">10.7</td><td rowspan="1" colspan="1">10.9</td><td rowspan="1" colspan="1">11.2</td><td rowspan="1" colspan="1">9.9</td></tr><tr><td rowspan="1" colspan="1">
                      <abbrev xmlns:xlink="http://www.w3.org/1999/xlink" xlink:title="trunk length, measured between the limb insertion points between axillary and groin" id="ABBRID0EFSAI" xlink:type="simple">TRL</abbrev>
                    </td><td rowspan="1" colspan="1">25.1</td><td rowspan="1" colspan="1">24.2</td><td rowspan="1" colspan="1">23.6</td><td rowspan="1" colspan="1">24.9</td></tr><tr><td rowspan="1" colspan="1"><abbrev xmlns:xlink="http://www.w3.org/1999/xlink" xlink:title="tail length, measured from the anterior edge of the cloaca to the tip of tail" id="ABBRID0E1SAI" xlink:type="simple">TAL</abbrev>/<abbrev xmlns:xlink="http://www.w3.org/1999/xlink" xlink:title="snout-vent length, measured from the snout tip to anterior edge of the cloaca" id="ABBRID0E5SAI" xlink:type="simple">SVL</abbrev></td><td rowspan="1" colspan="1">2.09</td><td rowspan="1" colspan="1">1.94</td><td rowspan="1" colspan="1">2.04</td><td rowspan="1" colspan="1">1.92</td></tr><tr><td rowspan="1" colspan="1"><abbrev xmlns:xlink="http://www.w3.org/1999/xlink" xlink:title="snout-eye length, measured between the tip of snout and anterior edge of orbital bone" id="ABBRID0ESTAI" xlink:type="simple">SEL</abbrev>/<abbrev xmlns:xlink="http://www.w3.org/1999/xlink" xlink:title="head length, measured from the tip of snout to the rear border of the angle of jaw" id="ABBRID0EWTAI" xlink:type="simple">HL</abbrev></td><td rowspan="1" colspan="1">0.36</td><td rowspan="1" colspan="1">0.36</td><td rowspan="1" colspan="1">0.35</td><td rowspan="1" colspan="1">0.38</td></tr><tr><td rowspan="1" colspan="1"><abbrev xmlns:xlink="http://www.w3.org/1999/xlink" xlink:title="head width, measured between the widest points of the head" id="ABBRID0EKUAI" xlink:type="simple">HW</abbrev>/<abbrev xmlns:xlink="http://www.w3.org/1999/xlink" xlink:title="head length, measured from the tip of snout to the rear border of the angle of jaw" id="ABBRID0EOUAI" xlink:type="simple">HL</abbrev></td><td rowspan="1" colspan="1">0.74</td><td rowspan="1" colspan="1">0.71</td><td rowspan="1" colspan="1">0.73</td><td rowspan="1" colspan="1">0.73</td></tr><tr><td rowspan="1" colspan="1"><abbrev xmlns:xlink="http://www.w3.org/1999/xlink" xlink:title="head depth, measured as the perpendicular distance at the temporal region of head" id="ABBRID0ECVAI" xlink:type="simple">HD</abbrev>/<abbrev xmlns:xlink="http://www.w3.org/1999/xlink" xlink:title="head width, measured between the widest points of the head" id="ABBRID0EGVAI" xlink:type="simple">HW</abbrev></td><td rowspan="1" colspan="1">0.85</td><td rowspan="1" colspan="1">0.85</td><td rowspan="1" colspan="1">0.83</td><td rowspan="1" colspan="1">0.87</td></tr><tr><td rowspan="1" colspan="1"><abbrev xmlns:xlink="http://www.w3.org/1999/xlink" xlink:title="fore-limb length, measured between the point of insertion at axillary to the tip of fourth finger, excluding the claw, measured as the straightened limb" id="ABBRID0E1VAI" xlink:type="simple">FLL</abbrev>/<abbrev xmlns:xlink="http://www.w3.org/1999/xlink" xlink:title="snout-vent length, measured from the snout tip to anterior edge of the cloaca" id="ABBRID0E5VAI" xlink:type="simple">SVL</abbrev></td><td rowspan="1" colspan="1">0.47</td><td rowspan="1" colspan="1">0.48</td><td rowspan="1" colspan="1">0.52</td><td rowspan="1" colspan="1">0.49</td></tr><tr><td rowspan="1" colspan="1"><abbrev xmlns:xlink="http://www.w3.org/1999/xlink" xlink:title="hind-limb length, measured between the point of insertion at groin to the tip of fourth toe, excluding the claw, measured as the straightened limb" id="ABBRID0ESWAI" xlink:type="simple">HLL</abbrev>/<abbrev xmlns:xlink="http://www.w3.org/1999/xlink" xlink:title="snout-vent length, measured from the snout tip to anterior edge of the cloaca" id="ABBRID0EWWAI" xlink:type="simple">SVL</abbrev></td><td rowspan="1" colspan="1">0.74</td><td rowspan="1" colspan="1">0.79</td><td rowspan="1" colspan="1">0.82</td><td rowspan="1" colspan="1">0.77</td></tr><tr><td rowspan="1" colspan="1"><abbrev xmlns:xlink="http://www.w3.org/1999/xlink" xlink:title="trunk length, measured between the limb insertion points between axillary and groin" id="ABBRID0EKXAI" xlink:type="simple">TRL</abbrev>/<abbrev xmlns:xlink="http://www.w3.org/1999/xlink" xlink:title="snout-vent length, measured from the snout tip to anterior edge of the cloaca" id="ABBRID0EOXAI" xlink:type="simple">SVL</abbrev></td><td rowspan="1" colspan="1">0.45</td><td rowspan="1" colspan="1">0.43</td><td rowspan="1" colspan="1">0.42</td><td rowspan="1" colspan="1">0.44</td></tr><tr><td rowspan="1" colspan="1">
                      <abbrev xmlns:xlink="http://www.w3.org/1999/xlink" xlink:title="supralabial scale number, enlarged, modified labial scales from rostral to the corner of mouth" id="ABBRID0ECYAI" xlink:type="simple">SL</abbrev>
                    </td><td rowspan="1" colspan="1">8/8</td><td rowspan="1" colspan="1">8/8</td><td rowspan="1" colspan="1">8/9</td><td rowspan="1" colspan="1">9/9</td></tr><tr><td rowspan="1" colspan="1">
                      <abbrev xmlns:xlink="http://www.w3.org/1999/xlink" xlink:title="infralabial scale number, enlarged, modified labial scales from mental to the corner of mouth" id="ABBRID0EXYAI" xlink:type="simple">IL</abbrev>
                    </td><td rowspan="1" colspan="1">9/9</td><td rowspan="1" colspan="1">8/9</td><td rowspan="1" colspan="1">10/8</td><td rowspan="1" colspan="1">9/9</td></tr><tr><td rowspan="1" colspan="1">
                      <abbrev xmlns:xlink="http://www.w3.org/1999/xlink" xlink:title="nasal-supralabials scale rows, number of horizontal rows of small scales between the first supralabial and the nasal" id="ABBRID0EMZAI" xlink:type="simple">NSL</abbrev>
                    </td><td rowspan="1" colspan="1">2/1</td><td rowspan="1" colspan="1">1/1</td><td rowspan="1" colspan="1">1/1</td><td rowspan="1" colspan="1">1/1</td></tr><tr><td rowspan="1" colspan="1">
                      <abbrev xmlns:xlink="http://www.w3.org/1999/xlink" xlink:title="mid-dorsal crest scale number, modified crest scales longitudinally from the first nuchal crest to the scale above cloaca" id="ABBRID0EB1AI" xlink:type="simple">MD</abbrev>
                    </td><td rowspan="1" colspan="1">45</td><td rowspan="1" colspan="1">45</td><td rowspan="1" colspan="1">47</td><td rowspan="1" colspan="1">48</td></tr><tr><td rowspan="1" colspan="1">
                      <abbrev xmlns:xlink="http://www.w3.org/1999/xlink" xlink:title="fourth finger subdigital lamellae number, subdigital lamellae scale from the base between third and fourth finger to the tip of fourth finger, excluding the claw" id="ABBRID0EW1AI" xlink:type="simple">F4S</abbrev>
                    </td><td rowspan="1" colspan="1">15/16</td><td rowspan="1" colspan="1">16/16</td><td rowspan="1" colspan="1">15/16</td><td rowspan="1" colspan="1">16/16</td></tr><tr><td rowspan="1" colspan="1">
                      <abbrev xmlns:xlink="http://www.w3.org/1999/xlink" xlink:title="fourth toe subdigital lamellae number, subdigital lamellae scales from the base between third and fourth toe to the tip of fourth toe, excluding the claw" id="ABBRID0EL2AI" xlink:type="simple">T4S</abbrev>
                    </td><td rowspan="1" colspan="1">22/22</td><td rowspan="1" colspan="1">22/22</td><td rowspan="1" colspan="1">22/21</td><td rowspan="1" colspan="1">21/21</td></tr><tr><td rowspan="1" colspan="1">
                      <abbrev xmlns:xlink="http://www.w3.org/1999/xlink" xlink:title="suborbital scale rows, longitudinal rows of scales between supralabials and inferior-most edge of orbit circle, excluding fine ciliary scales in the orbit" id="ABBRID0EA3AI" xlink:type="simple">SOR</abbrev>
                    </td><td rowspan="1" colspan="1">4/3</td><td rowspan="1" colspan="1">3/4</td><td rowspan="1" colspan="1">3/3</td><td rowspan="1" colspan="1">3/3</td></tr><tr><td rowspan="1" colspan="1">
                      <abbrev xmlns:xlink="http://www.w3.org/1999/xlink" xlink:title="ventral scale number, ventral body scales counted in a straight line along the medial axis between the transverse gular fold and the anterior edge of cloaca" id="ABBRID0EV3AI" xlink:type="simple">VN</abbrev>
                    </td><td rowspan="1" colspan="1">63</td><td rowspan="1" colspan="1">58</td><td rowspan="1" colspan="1">59</td><td rowspan="1" colspan="1">63</td></tr></tbody></table></table-wrap></tp:treatment-sec><tp:treatment-sec sec-type="comparisons" id="SECID0EF4AI"><title>Comparisons.</title><p>From species of <italic><tp:taxon-name><tp:taxon-name-part taxon-name-part-type="genus" reg="Diploderma">Diploderma</tp:taxon-name-part></tp:taxon-name></italic> which are only distributed on East Asian islands, <italic><tp:taxon-name><tp:taxon-name-part taxon-name-part-type="genus" reg="Diploderma">Diploderma</tp:taxon-name-part><tp:taxon-name-part taxon-name-part-type="species" reg="limingense">limingense</tp:taxon-name-part></tp:taxon-name></italic> sp. nov. differs from <italic><tp:taxon-name><tp:taxon-name-part taxon-name-part-type="genus" reg="Diploderma">D.</tp:taxon-name-part><tp:taxon-name-part taxon-name-part-type="species" reg="brevipes">brevipes</tp:taxon-name-part></tp:taxon-name></italic> (Gressitt, 1936), <italic><tp:taxon-name><tp:taxon-name-part taxon-name-part-type="genus" reg="Diploderma">D.</tp:taxon-name-part><tp:taxon-name-part taxon-name-part-type="species" reg="luei">luei</tp:taxon-name-part></tp:taxon-name></italic> (Ota, Chen &amp; Shang, 1998), <italic><tp:taxon-name><tp:taxon-name-part taxon-name-part-type="genus" reg="Diploderma">D.</tp:taxon-name-part><tp:taxon-name-part taxon-name-part-type="species" reg="makii">makii</tp:taxon-name-part></tp:taxon-name></italic> (Ota, 1989), <italic><tp:taxon-name><tp:taxon-name-part taxon-name-part-type="genus" reg="Diploderma">D.</tp:taxon-name-part><tp:taxon-name-part taxon-name-part-type="species" reg="polygonatum">polygonatum</tp:taxon-name-part></tp:taxon-name></italic> Hallowell, 1861 and <italic><tp:taxon-name><tp:taxon-name-part taxon-name-part-type="genus" reg="Diploderma">D.</tp:taxon-name-part><tp:taxon-name-part taxon-name-part-type="species" reg="swinhonis">swinhonis</tp:taxon-name-part></tp:taxon-name></italic> (Günther, 1864) by the presence of a transverse gular fold (vs. absence).</p><p>From species of <italic><tp:taxon-name><tp:taxon-name-part taxon-name-part-type="genus" reg="Diploderma">Diploderma</tp:taxon-name-part></tp:taxon-name></italic> which are distributed on mainland, but relatively distant from that of <italic><tp:taxon-name><tp:taxon-name-part taxon-name-part-type="genus" reg="Diploderma">Diploderma</tp:taxon-name-part><tp:taxon-name-part taxon-name-part-type="species" reg="limingense">limingense</tp:taxon-name-part></tp:taxon-name></italic> sp. nov., <italic><tp:taxon-name><tp:taxon-name-part taxon-name-part-type="genus" reg="Diploderma">Diploderma</tp:taxon-name-part><tp:taxon-name-part taxon-name-part-type="species" reg="limingense">limingense</tp:taxon-name-part></tp:taxon-name></italic> sp. nov. differs from <italic><tp:taxon-name><tp:taxon-name-part taxon-name-part-type="genus" reg="Diploderma">D.</tp:taxon-name-part><tp:taxon-name-part taxon-name-part-type="species" reg="chapaense">chapaense</tp:taxon-name-part></tp:taxon-name></italic> (Bourret, 1937), <italic><tp:taxon-name><tp:taxon-name-part taxon-name-part-type="genus" reg="Diploderma">D.</tp:taxon-name-part><tp:taxon-name-part taxon-name-part-type="species" reg="fasciatum">fasciatum</tp:taxon-name-part></tp:taxon-name></italic> (Mertens, 1926), <italic><tp:taxon-name><tp:taxon-name-part taxon-name-part-type="genus" reg="Diploderma">D.</tp:taxon-name-part><tp:taxon-name-part taxon-name-part-type="species" reg="hamptoni">hamptoni</tp:taxon-name-part></tp:taxon-name></italic> (Smith, 1935), <italic><tp:taxon-name><tp:taxon-name-part taxon-name-part-type="genus" reg="Diploderma">D.</tp:taxon-name-part><tp:taxon-name-part taxon-name-part-type="species" reg="menghaiense">menghaiense</tp:taxon-name-part></tp:taxon-name></italic> Liu, Hou, Wang, Ananjeva &amp; Rao, 2020, <italic><tp:taxon-name><tp:taxon-name-part taxon-name-part-type="genus" reg="Diploderma">D.</tp:taxon-name-part><tp:taxon-name-part taxon-name-part-type="species" reg="micangshanense">micangshanense</tp:taxon-name-part></tp:taxon-name></italic> (Song, 1987), <italic><tp:taxon-name><tp:taxon-name-part taxon-name-part-type="genus" reg="Diploderma">D.</tp:taxon-name-part><tp:taxon-name-part taxon-name-part-type="species" reg="ngoclinense">ngoclinense</tp:taxon-name-part></tp:taxon-name></italic> (Ananjeva, Orlov &amp; Nguyen, 2017) and <italic><tp:taxon-name><tp:taxon-name-part taxon-name-part-type="genus" reg="Diploderma">D.</tp:taxon-name-part><tp:taxon-name-part taxon-name-part-type="species" reg="yunnanense">yunnanense</tp:taxon-name-part></tp:taxon-name></italic> (Anderson, 1878) by the presence of a transverse gular fold (vs. absence); from <italic><tp:taxon-name><tp:taxon-name-part taxon-name-part-type="genus" reg="Diploderma">D.</tp:taxon-name-part><tp:taxon-name-part taxon-name-part-type="species" reg="dymondi">dymondi</tp:taxon-name-part></tp:taxon-name></italic> (Boulenger, 1906), <italic><tp:taxon-name><tp:taxon-name-part taxon-name-part-type="genus" reg="Diploderma">D.</tp:taxon-name-part><tp:taxon-name-part taxon-name-part-type="species" reg="varcoae">varcoae</tp:taxon-name-part></tp:taxon-name></italic> (Boulenger, 1918), by having concealed tympana (vs. exposed); from <italic><tp:taxon-name><tp:taxon-name-part taxon-name-part-type="genus" reg="Diploderma">D.</tp:taxon-name-part><tp:taxon-name-part taxon-name-part-type="species" reg="grahami">grahami</tp:taxon-name-part></tp:taxon-name></italic> (Stejneger, 1924) by having a much longer tail (<abbrev xmlns:xlink="http://www.w3.org/1999/xlink" xlink:title="tail length, measured from the anterior edge of the cloaca to the tip of tail" id="ABBRID0EBEBI" xlink:type="simple">TAL</abbrev>/<abbrev xmlns:xlink="http://www.w3.org/1999/xlink" xlink:title="snout-vent length, measured from the snout tip to anterior edge of the cloaca" id="ABBRID0EFEBI" xlink:type="simple">SVL</abbrev> 1.92–2.09 vs. 1.64) and a distinct transverse gular fold (vs. feeble); and from <italic><tp:taxon-name><tp:taxon-name-part taxon-name-part-type="genus" reg="Diploderma">D.</tp:taxon-name-part><tp:taxon-name-part taxon-name-part-type="species" reg="splendidum">splendidum</tp:taxon-name-part></tp:taxon-name></italic> (Barbour &amp; Dunn, 1919) by having jagged dorsolateral stripes in males (vs. smooth).</p><p>From species of <italic><tp:taxon-name><tp:taxon-name-part taxon-name-part-type="genus" reg="Diploderma">Diploderma</tp:taxon-name-part></tp:taxon-name></italic> which occupy distributions relatively close to that of <italic><tp:taxon-name><tp:taxon-name-part taxon-name-part-type="genus" reg="Diploderma">Diploderma</tp:taxon-name-part><tp:taxon-name-part taxon-name-part-type="species" reg="limingense">limingense</tp:taxon-name-part></tp:taxon-name></italic> sp. nov. in the Hengduan Mountain Region, <italic><tp:taxon-name><tp:taxon-name-part taxon-name-part-type="genus" reg="Diploderma">Diploderma</tp:taxon-name-part><tp:taxon-name-part taxon-name-part-type="species" reg="limingense">limingense</tp:taxon-name-part></tp:taxon-name></italic> sp. nov. differs from <italic><tp:taxon-name><tp:taxon-name-part taxon-name-part-type="genus" reg="Diploderma">D.</tp:taxon-name-part><tp:taxon-name-part taxon-name-part-type="species" reg="panlong">panlong</tp:taxon-name-part></tp:taxon-name></italic> Wang, Che &amp; Siler, 2020, <italic><tp:taxon-name><tp:taxon-name-part taxon-name-part-type="genus" reg="Diploderma">D.</tp:taxon-name-part><tp:taxon-name-part taxon-name-part-type="species" reg="slowinskii">slowinskii</tp:taxon-name-part></tp:taxon-name></italic>, (Rao, Vindum, Ma, Fu &amp; Wilkinson, 2017) and <italic><tp:taxon-name><tp:taxon-name-part taxon-name-part-type="genus" reg="Diploderma">D.</tp:taxon-name-part><tp:taxon-name-part taxon-name-part-type="species" reg="swild">swild</tp:taxon-name-part></tp:taxon-name></italic> Wang, Wu, Jiang, Chen, Miao, Siler &amp; Che, 2019 by having concealed tympana (vs. exposed); from <italic><tp:taxon-name><tp:taxon-name-part taxon-name-part-type="genus" reg="Diploderma">D.</tp:taxon-name-part><tp:taxon-name-part taxon-name-part-type="species" reg="angustelinea">angustelinea</tp:taxon-name-part></tp:taxon-name></italic> Wang, Ren, Wu, Che &amp; Siler, 2020, <italic><tp:taxon-name><tp:taxon-name-part taxon-name-part-type="genus" reg="Diploderma">D.</tp:taxon-name-part><tp:taxon-name-part taxon-name-part-type="species" reg="aorun">aorun</tp:taxon-name-part></tp:taxon-name></italic> Wang, Jiang, Zheng, Xie, Che &amp; Siler, 2020, <italic><tp:taxon-name><tp:taxon-name-part taxon-name-part-type="genus" reg="Diploderma">D.</tp:taxon-name-part><tp:taxon-name-part taxon-name-part-type="species" reg="bowoense">bowoense</tp:taxon-name-part></tp:taxon-name></italic>, <italic><tp:taxon-name><tp:taxon-name-part taxon-name-part-type="genus" reg="Diploderma">D.</tp:taxon-name-part><tp:taxon-name-part taxon-name-part-type="species" reg="batangense">batangense</tp:taxon-name-part></tp:taxon-name></italic> (Li, Deng, Wu &amp; Wang, 2001), <italic><tp:taxon-name><tp:taxon-name-part taxon-name-part-type="genus" reg="Diploderma">D.</tp:taxon-name-part><tp:taxon-name-part taxon-name-part-type="species" reg="flavilabre">flavilabre</tp:taxon-name-part></tp:taxon-name></italic> Wang, Che &amp; Siler, 2020, <italic><tp:taxon-name><tp:taxon-name-part taxon-name-part-type="genus" reg="Diploderma">D.</tp:taxon-name-part><tp:taxon-name-part taxon-name-part-type="species" reg="formosgulae">formosgulae</tp:taxon-name-part></tp:taxon-name></italic> Wang, Gao, Wu, Dong, Shi, Qi, Siler &amp; Che, 2021, <italic><tp:taxon-name><tp:taxon-name-part taxon-name-part-type="genus" reg="Diploderma">D.</tp:taxon-name-part><tp:taxon-name-part taxon-name-part-type="species" reg="iadinum">iadinum</tp:taxon-name-part></tp:taxon-name></italic> (Wang, Jiang, Siler &amp; Che, 2016), <italic><tp:taxon-name><tp:taxon-name-part taxon-name-part-type="genus" reg="Diploderma">D.</tp:taxon-name-part><tp:taxon-name-part taxon-name-part-type="species" reg="laeviventre">laeviventre</tp:taxon-name-part></tp:taxon-name></italic> (Wang, Jiang, Siler &amp; Che, 2016), <italic><tp:taxon-name><tp:taxon-name-part taxon-name-part-type="genus" reg="Diploderma">D.</tp:taxon-name-part><tp:taxon-name-part taxon-name-part-type="species" reg="yangi">yangi</tp:taxon-name-part></tp:taxon-name></italic> Wang, Zhang &amp; Li, 2022, <italic><tp:taxon-name><tp:taxon-name-part taxon-name-part-type="genus" reg="Diploderma">D.</tp:taxon-name-part><tp:taxon-name-part taxon-name-part-type="species" reg="yulongense">yulongense</tp:taxon-name-part></tp:taxon-name></italic> and <italic><tp:taxon-name><tp:taxon-name-part taxon-name-part-type="genus" reg="Diploderma">D.</tp:taxon-name-part><tp:taxon-name-part taxon-name-part-type="species" reg="zhaoermii">zhaoermii</tp:taxon-name-part></tp:taxon-name></italic> (Gao &amp; Hou, 2002) by having a yellowish-white gular spot in males in life (vs. chartreuse, blue, green, lilac, orange or yellow); from <italic><tp:taxon-name><tp:taxon-name-part taxon-name-part-type="genus" reg="Diploderma">D.</tp:taxon-name-part><tp:taxon-name-part taxon-name-part-type="species" reg="drukdaypo">drukdaypo</tp:taxon-name-part></tp:taxon-name></italic> (Wang, Ren, Jiang, Zou, Wu, Che &amp; Siler, 2019) by having strongly keeled ventral scales of body (vs. smooth or weakly keeled); from <italic><tp:taxon-name><tp:taxon-name-part taxon-name-part-type="genus" reg="Diploderma">D.</tp:taxon-name-part><tp:taxon-name-part taxon-name-part-type="species" reg="flaviceps">flaviceps</tp:taxon-name-part></tp:taxon-name></italic> (Barbour &amp; Dunn, 1919) by the presence of a colourful gular spot in males in life (vs. absence) and no skin fold under dorsal and nuchal crests in males (vs. strongly developed and erected); from <italic><tp:taxon-name><tp:taxon-name-part taxon-name-part-type="genus" reg="Diploderma">D.</tp:taxon-name-part><tp:taxon-name-part taxon-name-part-type="species" reg="panchi">panchi</tp:taxon-name-part></tp:taxon-name></italic> Wang, Zheng, Xie, Che &amp; Siler, 2020 by having bright yellow inner lips in life (vs. inner lips flesh colour); and from <italic><tp:taxon-name><tp:taxon-name-part taxon-name-part-type="genus" reg="Diploderma">D.</tp:taxon-name-part><tp:taxon-name-part taxon-name-part-type="species" reg="vela">vela</tp:taxon-name-part></tp:taxon-name></italic> (Wang, Jiang &amp; Che, 2015) by having feebly developed crests without strongly erected crest scales or skin fold in males in life (vs. distinctively erected crest scales on continuous, well-developed skin fold).</p><fig id="F3" position="float" orientation="portrait"><object-id xmlns:xlink="http://www.w3.org/1999/xlink" content-type="doi" xlink:type="simple">10.3897/zookeys.1131.86644.figure3</object-id><object-id xmlns:xlink="http://www.w3.org/1999/xlink" content-type="arpha" xlink:type="simple">58971BC3-DCF8-5FA8-83BC-C1696AA2A80A</object-id><label>Figure 3.</label><caption><p>Dorsal view (top) and ventral view (bottom) of type series of <italic><tp:taxon-name><tp:taxon-name-part taxon-name-part-type="genus" reg="Diploderma">Diploderma</tp:taxon-name-part><tp:taxon-name-part taxon-name-part-type="species" reg="limingense">limingense</tp:taxon-name-part></tp:taxon-name></italic> sp. nov. in preservative.</p></caption><graphic xmlns:xlink="http://www.w3.org/1999/xlink" xlink:href="zookeys-1131-001_article-86644__-g003.jpg" position="float" orientation="portrait" xlink:type="simple" id="oo_772255.jpg"><uri content-type="original_file" xlink:type="simple">https://binary.pensoft.net/fig/772255</uri></graphic></fig><fig id="F4" position="float" orientation="portrait"><object-id xmlns:xlink="http://www.w3.org/1999/xlink" content-type="doi" xlink:type="simple">10.3897/zookeys.1131.86644.figure4</object-id><object-id xmlns:xlink="http://www.w3.org/1999/xlink" content-type="arpha" xlink:type="simple">75E4C477-AA0F-50DF-BC69-C97D78EBF27D</object-id><label>Figure 4.</label><caption><p>Holotype (KIZ2022014) of <italic><tp:taxon-name><tp:taxon-name-part taxon-name-part-type="genus" reg="Diploderma">Diploderma</tp:taxon-name-part><tp:taxon-name-part taxon-name-part-type="species" reg="limingense">limingense</tp:taxon-name-part></tp:taxon-name></italic> sp. nov. in life <bold>A</bold> dorsal view <bold>B</bold> lateral view <bold>C</bold> ventral view <bold>D</bold> close-up view of the dorsolateral side of the head <bold>E</bold> close-up view of the ventral side of the head <bold>F</bold> close-up view of the oral cavity.</p></caption><graphic xmlns:xlink="http://www.w3.org/1999/xlink" xlink:href="zookeys-1131-001_article-86644__-g004.jpg" position="float" orientation="portrait" xlink:type="simple" id="oo_772256.jpg"><uri content-type="original_file" xlink:type="simple">https://binary.pensoft.net/fig/772256</uri></graphic></fig><fig id="F5" position="float" orientation="portrait"><object-id xmlns:xlink="http://www.w3.org/1999/xlink" content-type="doi" xlink:type="simple">10.3897/zookeys.1131.86644.figure5</object-id><object-id xmlns:xlink="http://www.w3.org/1999/xlink" content-type="arpha" xlink:type="simple">D6A87A19-B8C4-51C0-971A-4C090FE3B6AA</object-id><label>Figure 5.</label><caption><p>Paratypes of <italic><tp:taxon-name><tp:taxon-name-part taxon-name-part-type="genus" reg="Diploderma">Diploderma</tp:taxon-name-part><tp:taxon-name-part taxon-name-part-type="species" reg="limingense">limingense</tp:taxon-name-part></tp:taxon-name></italic> sp. nov. in life <bold>A</bold> dorsolateral view of the paratype KIZ2022013 <bold>B</bold> ventral view of the paratype KIZ2022013 <bold>C</bold> dorsolateral view of the paratype KIZ2022015 <bold>D</bold> ventral view of the paratype KIZ2022015.</p></caption><graphic xmlns:xlink="http://www.w3.org/1999/xlink" xlink:href="zookeys-1131-001_article-86644__-g005.jpg" position="float" orientation="portrait" xlink:type="simple" id="oo_772257.jpg"><uri content-type="original_file" xlink:type="simple">https://binary.pensoft.net/fig/772257</uri></graphic></fig><p><italic><tp:taxon-name><tp:taxon-name-part taxon-name-part-type="genus" reg="Diploderma">Diploderma</tp:taxon-name-part><tp:taxon-name-part taxon-name-part-type="species" reg="limingense">limingense</tp:taxon-name-part></tp:taxon-name></italic> sp. nov. is phylogenetically sister to <italic><tp:taxon-name><tp:taxon-name-part taxon-name-part-type="genus" reg="Diploderma">D.</tp:taxon-name-part><tp:taxon-name-part taxon-name-part-type="species" reg="qilin">qilin</tp:taxon-name-part></tp:taxon-name></italic> and <italic><tp:taxon-name><tp:taxon-name-part taxon-name-part-type="genus" reg="Diploderma">D.</tp:taxon-name-part><tp:taxon-name-part taxon-name-part-type="species" reg="brevicauda">brevicauda</tp:taxon-name-part></tp:taxon-name></italic>, but <italic><tp:taxon-name><tp:taxon-name-part taxon-name-part-type="genus" reg="Diploderma">Diploderma</tp:taxon-name-part><tp:taxon-name-part taxon-name-part-type="species" reg="limingense">limingense</tp:taxon-name-part></tp:taxon-name></italic> sp. nov. can be differentiated from <italic><tp:taxon-name><tp:taxon-name-part taxon-name-part-type="genus" reg="Diploderma">D.</tp:taxon-name-part><tp:taxon-name-part taxon-name-part-type="species" reg="qilin">qilin</tp:taxon-name-part></tp:taxon-name></italic> by having bright yellow inner lips and light orange tongue in life (vs. both inner lips and tongue light flesh colour) and from <italic><tp:taxon-name><tp:taxon-name-part taxon-name-part-type="genus" reg="Diploderma">D.</tp:taxon-name-part><tp:taxon-name-part taxon-name-part-type="species" reg="brevicauda">brevicauda</tp:taxon-name-part></tp:taxon-name></italic> by having a relatively longer tail in males (<abbrev xmlns:xlink="http://www.w3.org/1999/xlink" xlink:title="tail length, measured from the anterior edge of the cloaca to the tip of tail" id="ABBRID0EZQBI" xlink:type="simple">TAL</abbrev>/<abbrev xmlns:xlink="http://www.w3.org/1999/xlink" xlink:title="snout-vent length, measured from the snout tip to anterior edge of the cloaca" id="ABBRID0E4QBI" xlink:type="simple">SVL</abbrev> 1.92–2.09 vs. 1.40–1.84) and more mid-dorsal crest scales (<abbrev xmlns:xlink="http://www.w3.org/1999/xlink" xlink:title="mid-dorsal crest scale number, modified crest scales longitudinally from the first nuchal crest to the scale above cloaca" id="ABBRID0EBRBI" xlink:type="simple">MD</abbrev> 45–48 vs. 34–43).</p></tp:treatment-sec><tp:treatment-sec sec-type="distribution" id="SECID0EFRBI"><title>Distribution.</title><p>This species is known only from the type locality, Liming Township, Yulong County, Lijiang City, Yunnan Province, China (Fig. <xref ref-type="fig" rid="F1">1</xref>).</p></tp:treatment-sec><tp:treatment-sec sec-type="natural history" id="SECID0EPRBI"><title>Natural history.</title><p>All specimens were collected between 9 and 11 a.m. on the ground in coniferous and broad-leaved mixed forest and there was no water body nearby (Fig. <xref ref-type="fig" rid="F12">12A, B</xref>). No female or juvenile was found. The population density of this species was moderate and as the habitats of this species not being threatened. According to IUCN Criteria, we recommend listing this new species as Least Concern (<abbrev xmlns:xlink="http://www.w3.org/1999/xlink" xlink:title="Least Concern" id="ABBRID0EZRBI" xlink:type="simple">LC</abbrev>).</p></tp:treatment-sec><tp:treatment-sec><!--Section generated to contain objects referenced in tp:taxon-treatment.--><fig id="F1" position="float" orientation="portrait"><object-id xmlns:xlink="http://www.w3.org/1999/xlink" content-type="doi" xlink:type="simple">10.3897/zookeys.1131.86644.figure1</object-id><object-id xmlns:xlink="http://www.w3.org/1999/xlink" content-type="arpha" xlink:type="simple">03001BEF-1A2D-54BF-8658-EF9D7648FBDF</object-id><label>Figure 1.</label><caption><p>Map showing the type localities of <italic><tp:taxon-name><tp:taxon-name-part taxon-name-part-type="genus" reg="Diploderma">Diploderma</tp:taxon-name-part><tp:taxon-name-part taxon-name-part-type="species" reg="limingense">limingense</tp:taxon-name-part></tp:taxon-name></italic> sp. nov. (black triangle), <italic><tp:taxon-name><tp:taxon-name-part taxon-name-part-type="genus" reg="Diploderma">Diploderma</tp:taxon-name-part><tp:taxon-name-part taxon-name-part-type="species" reg="shuoquense">shuoquense</tp:taxon-name-part></tp:taxon-name></italic> sp. nov. (black dot) and <italic><tp:taxon-name><tp:taxon-name-part taxon-name-part-type="genus" reg="Diploderma">Diploderma</tp:taxon-name-part><tp:taxon-name-part taxon-name-part-type="species" reg="yongshengense">yongshengense</tp:taxon-name-part></tp:taxon-name></italic> sp. nov. (black square) in the Hengduan Mountain Region, south-western China. The elevation data were obtained from <xref ref-type="bibr" rid="B10">Geospatial Data Cloud (2022)</xref>.</p></caption><graphic xmlns:xlink="http://www.w3.org/1999/xlink" xlink:href="zookeys-1131-001_article-86644__-g001.jpg" position="float" orientation="portrait" xlink:type="simple" id="oo_772253.jpg"><uri content-type="original_file" xlink:type="simple">https://binary.pensoft.net/fig/772253</uri></graphic></fig><fig id="F12" position="float" orientation="portrait"><object-id xmlns:xlink="http://www.w3.org/1999/xlink" content-type="doi" xlink:type="simple">10.3897/zookeys.1131.86644.figure12</object-id><object-id xmlns:xlink="http://www.w3.org/1999/xlink" content-type="arpha" xlink:type="simple">F4B060D2-E09B-51B0-839E-71423DBF5E4A</object-id><label>Figure 12.</label><caption><p>Habitats of the new species <bold>A</bold> distant view of the type locality of <italic><tp:taxon-name><tp:taxon-name-part taxon-name-part-type="genus" reg="Diploderma">Diploderma</tp:taxon-name-part><tp:taxon-name-part taxon-name-part-type="species" reg="limingense">limingense</tp:taxon-name-part></tp:taxon-name></italic> sp. nov. <bold>B</bold> close view of the type locality of <italic><tp:taxon-name><tp:taxon-name-part taxon-name-part-type="genus" reg="Diploderma">Diploderma</tp:taxon-name-part><tp:taxon-name-part taxon-name-part-type="species" reg="limingense">limingense</tp:taxon-name-part></tp:taxon-name></italic> sp. nov. <bold>C</bold> distant view of the type locality of <italic><tp:taxon-name><tp:taxon-name-part taxon-name-part-type="genus" reg="Diploderma">Diploderma</tp:taxon-name-part><tp:taxon-name-part taxon-name-part-type="species" reg="shuoquense">shuoquense</tp:taxon-name-part></tp:taxon-name></italic> sp. nov. <bold>D</bold> close view of the type locality of <italic><tp:taxon-name><tp:taxon-name-part taxon-name-part-type="genus" reg="Diploderma">Diploderma</tp:taxon-name-part><tp:taxon-name-part taxon-name-part-type="species" reg="shuoquense">shuoquense</tp:taxon-name-part></tp:taxon-name></italic> sp. nov. <bold>E</bold> distant view of the type locality of <italic><tp:taxon-name><tp:taxon-name-part taxon-name-part-type="genus" reg="Diploderma">Diploderma</tp:taxon-name-part><tp:taxon-name-part taxon-name-part-type="species" reg="yongshengense">yongshengense</tp:taxon-name-part></tp:taxon-name></italic> sp. nov. <bold>F</bold> close view of the type locality of <italic><tp:taxon-name><tp:taxon-name-part taxon-name-part-type="genus" reg="Diploderma">Diploderma</tp:taxon-name-part><tp:taxon-name-part taxon-name-part-type="species" reg="yongshengense">yongshengense</tp:taxon-name-part></tp:taxon-name></italic> sp. nov.</p></caption><graphic xmlns:xlink="http://www.w3.org/1999/xlink" xlink:href="zookeys-1131-001_article-86644__-g012.jpg" position="float" orientation="portrait" xlink:type="simple" id="oo_772264.jpg"><uri content-type="original_file" xlink:type="simple">https://binary.pensoft.net/fig/772264</uri></graphic></fig></tp:treatment-sec><ref-list><ref id="B10"><mixed-citation xmlns:xlink="http://www.w3.org/1999/xlink" xlink:type="simple">Geospatial Data Cloud (<year>2022</year>) SRTMDEMUTM 90m resolution digital elevation data. <ext-link xlink:href="http://www.gscloud.cn/" ext-link-type="uri" xlink:type="simple">http://www.gscloud.cn/</ext-link> [Accessed on 13.05.2022]</mixed-citation></ref></ref-list></tp:taxon-treatment>
