# Supplementary material for: ﻿Three new species of Diploderma Hallowell, 1861 (Squamata, Agamidae) from the Hengduan Mountain Region, south-western China
Source: Zookeys. 2022 Nov 22;1131:1–30. doi: 10.3897/zookeys.1131.86644 (PMC9836577; doi:10.3897/zookeys.1131.86644)
Supplement: XML Treatment for Diploderma shuoquense [file zookeys.1131.86644-treatment2.xml]

<!DOCTYPE tp:taxon-treatment
  PUBLIC "-//TaxonX//DTD Taxonomic Treatment Publishing DTD v0 20100105//EN" "tax-treatment-NSO.dtd">
<tp:taxon-treatment xmlns:tp="http://www.plazi.org/taxpub"><tp:treatment-meta><kwd-group><label>Taxon classification</label><kwd>
                <named-content content-type="kingdom">Animalia</named-content>
              </kwd><kwd>
                <named-content content-type="order">Squamata</named-content>
              </kwd><kwd>
                <named-content content-type="family">Agamidae</named-content>
              </kwd></kwd-group><mixed-citation publication-type="journal"><person-group><name><surname>Liu</surname><given-names>Shuo</given-names></name><name><surname>Hou</surname><given-names>Mian</given-names></name><name><surname>Rao</surname><given-names>Dingqi</given-names></name><name><surname>Ananjeva</surname><given-names>Natalia B.</given-names></name></person-group><article-title>﻿Three new species of <italic><tp:taxon-name><tp:taxon-name-part taxon-name-part-type="genus" reg="Diploderma">Diploderma</tp:taxon-name-part></tp:taxon-name></italic> Hallowell, 1861 (<tp:taxon-name><tp:taxon-name-part taxon-name-part-type="order">Squamata</tp:taxon-name-part></tp:taxon-name>, <tp:taxon-name><tp:taxon-name-part taxon-name-part-type="family">Agamidae</tp:taxon-name-part></tp:taxon-name>) from the Hengduan Mountain Region, south-western China</article-title><source>Zookeys</source><day>22</day><month>11</month><year>2022</year><volume>1131</volume><fpage>1</fpage><lpage>30</lpage><pub-id pub-id-type="doi">10.3897/zookeys.1131.86644</pub-id></mixed-citation></tp:treatment-meta><tp:nomenclature><label>﻿</label><tp:taxon-name>
              <object-id xmlns:xlink="http://www.w3.org/1999/xlink" content-type="arpha" xlink:type="simple">3F48C822-0334-5F99-B5A6-82F489182255</object-id>
              <tp:taxon-name-part taxon-name-part-type="genus" reg="Diploderma">Diploderma</tp:taxon-name-part>
              <tp:taxon-name-part taxon-name-part-type="species" reg="shuoquense">shuoquense</tp:taxon-name-part>
              <object-id xmlns:xlink="http://www.w3.org/1999/xlink" content-type="zoobank" xlink:type="simple">https://zoobank.org/53A4844E-ADBF-4BE0-A924-355D1534019E</object-id>
            </tp:taxon-name><tp:taxon-status xmlns:xlink="http://www.w3.org/1999/xlink" xlink:type="simple">sp. nov.</tp:taxon-status><xref ref-type="fig" rid="F6">Figs 6</xref><xref ref-type="fig" rid="F7">, 7</xref><xref ref-type="fig" rid="F8">, 8</xref></tp:nomenclature><tp:treatment-sec sec-type="Holotype" id="SECID0ESTBI"><title>Holotype.</title><p>KIZ2022004, adult male, collected on 23 April 2022 by Shuo Liu from the Shuoqu River Valley, Qingde Town, Xiangcheng County, Ganzi Prefecture, Sichuan Province, China (<named-content xmlns:xlink="http://www.w3.org/1999/xlink" content-type="dwc:verbatimCoordinates" xlink:type="simple"><named-content content-type="geo-json" specific-use="{&#34;type&#34;:&#34;Point&#34;,&#34;coordinates&#34;:[99.829722,28.813889]}" id="NCID0E2TBI" xlink:type="simple">28°48′50″N, 99°49′47″E</named-content></named-content>, 2700 m elevation).</p></tp:treatment-sec><tp:treatment-sec sec-type="Paratypes" id="SECID0EAUBI"><title>Paratypes.</title><p>KIZ2022005–KIZ2022007, three adult males, collecting information the same as the holotype.</p></tp:treatment-sec><tp:treatment-sec sec-type="etymology" id="SECID0EFUBI"><title>Etymology.</title><p>The specific epithet refers to the Shuoqu River, by which the new species was discovered.</p></tp:treatment-sec><tp:treatment-sec sec-type="diagnosis" id="SECID0EKUBI"><title>Diagnosis.</title><p><italic><tp:taxon-name><tp:taxon-name-part taxon-name-part-type="genus" reg="Diploderma">Diploderma</tp:taxon-name-part><tp:taxon-name-part taxon-name-part-type="species" reg="shuoquense">shuoquense</tp:taxon-name-part></tp:taxon-name></italic> sp. nov. can be diagnosed from congeners by a combination of the following morphological characteristics: (1) body size small, <abbrev xmlns:xlink="http://www.w3.org/1999/xlink" xlink:title="snout-vent length, measured from the snout tip to anterior edge of the cloaca" id="ABBRID0E2UBI" xlink:type="simple">SVL</abbrev> 48.2–52.3 mm in males; (2) tail moderately long, <abbrev xmlns:xlink="http://www.w3.org/1999/xlink" xlink:title="tail length, measured from the anterior edge of the cloaca to the tip of tail" id="ABBRID0E6UBI" xlink:type="simple">TAL</abbrev>/<abbrev xmlns:xlink="http://www.w3.org/1999/xlink" xlink:title="snout-vent length, measured from the snout tip to anterior edge of the cloaca" id="ABBRID0EDVBI" xlink:type="simple">SVL</abbrev> 1.87–1.97 in males; (3) limbs moderately long, <abbrev xmlns:xlink="http://www.w3.org/1999/xlink" xlink:title="fore-limb length, measured between the point of insertion at axillary to the tip of fourth finger, excluding the claw, measured as the straightened limb" id="ABBRID0EHVBI" xlink:type="simple">FLL</abbrev>/<abbrev xmlns:xlink="http://www.w3.org/1999/xlink" xlink:title="snout-vent length, measured from the snout tip to anterior edge of the cloaca" id="ABBRID0ELVBI" xlink:type="simple">SVL</abbrev> 0.45–0.49 in males, <abbrev xmlns:xlink="http://www.w3.org/1999/xlink" xlink:title="hind-limb length, measured between the point of insertion at groin to the tip of fourth toe, excluding the claw, measured as the straightened limb" id="ABBRID0EPVBI" xlink:type="simple">HLL</abbrev>/<abbrev xmlns:xlink="http://www.w3.org/1999/xlink" xlink:title="snout-vent length, measured from the snout tip to anterior edge of the cloaca" id="ABBRID0ETVBI" xlink:type="simple">SVL</abbrev> 0.69–0.74 in males; (4) head moderately wide, <abbrev xmlns:xlink="http://www.w3.org/1999/xlink" xlink:title="head width, measured between the widest points of the head" id="ABBRID0EXVBI" xlink:type="simple">HW</abbrev>/<abbrev xmlns:xlink="http://www.w3.org/1999/xlink" xlink:title="head length, measured from the tip of snout to the rear border of the angle of jaw" id="ABBRID0E2VBI" xlink:type="simple">HL</abbrev> 0.72–0.74 in males; (5) <abbrev xmlns:xlink="http://www.w3.org/1999/xlink" xlink:title="mid-dorsal crest scale number, modified crest scales longitudinally from the first nuchal crest to the scale above cloaca" id="ABBRID0E6VBI" xlink:type="simple">MD</abbrev> 34–40; (6) <abbrev xmlns:xlink="http://www.w3.org/1999/xlink" xlink:title="fourth finger subdigital lamellae number, subdigital lamellae scale from the base between third and fourth finger to the tip of fourth finger, excluding the claw" id="ABBRID0EDWBI" xlink:type="simple">F4S</abbrev> 13–16, <abbrev xmlns:xlink="http://www.w3.org/1999/xlink" xlink:title="fourth toe subdigital lamellae number, subdigital lamellae scales from the base between third and fourth toe to the tip of fourth toe, excluding the claw" id="ABBRID0EHWBI" xlink:type="simple">T4S</abbrev> 19–21; (7) tympanum concealed; (8) nuchal and dorsal crest scales feebly developed, not distinctively erected or raised on skin folds in males; (9) distinct transverse gular fold present; (10) ventral head scales smooth or weakly keeled and ventral body scales strongly keeled; (11) ventral head scales homogeneous in size; (12) no distinct gular spot in males; (13) dorsolateral stripes jagged in males, yellowish-white or greyish-white in life; (14) 8–10 radial stripes around the eye on each side; (15) oral cavity, inner lips and tongue pink in life.</p></tp:treatment-sec><tp:treatment-sec sec-type="description" id="SECID0ELWBI"><title>Description of holotype.</title><p>Adult male, <abbrev xmlns:xlink="http://www.w3.org/1999/xlink" xlink:title="snout-vent length, measured from the snout tip to anterior edge of the cloaca" id="ABBRID0ERWBI" xlink:type="simple">SVL</abbrev> 52.3 mm; tail moderately long, <abbrev xmlns:xlink="http://www.w3.org/1999/xlink" xlink:title="tail length, measured from the anterior edge of the cloaca to the tip of tail" id="ABBRID0EVWBI" xlink:type="simple">TAL</abbrev> 98.3 mm, <abbrev xmlns:xlink="http://www.w3.org/1999/xlink" xlink:title="tail length, measured from the anterior edge of the cloaca to the tip of tail" id="ABBRID0EZWBI" xlink:type="simple">TAL</abbrev>/<abbrev xmlns:xlink="http://www.w3.org/1999/xlink" xlink:title="snout-vent length, measured from the snout tip to anterior edge of the cloaca" id="ABBRID0E4WBI" xlink:type="simple">SVL</abbrev> 1.88; limbs moderately long, <abbrev xmlns:xlink="http://www.w3.org/1999/xlink" xlink:title="fore-limb length, measured between the point of insertion at axillary to the tip of fourth finger, excluding the claw, measured as the straightened limb" id="ABBRID0EBXBI" xlink:type="simple">FLL</abbrev> 23.4 mm on left side, <abbrev xmlns:xlink="http://www.w3.org/1999/xlink" xlink:title="fore-limb length, measured between the point of insertion at axillary to the tip of fourth finger, excluding the claw, measured as the straightened limb" id="ABBRID0EFXBI" xlink:type="simple">FLL</abbrev>/<abbrev xmlns:xlink="http://www.w3.org/1999/xlink" xlink:title="snout-vent length, measured from the snout tip to anterior edge of the cloaca" id="ABBRID0EJXBI" xlink:type="simple">SVL</abbrev> 0.45, <abbrev xmlns:xlink="http://www.w3.org/1999/xlink" xlink:title="hind-limb length, measured between the point of insertion at groin to the tip of fourth toe, excluding the claw, measured as the straightened limb" id="ABBRID0ENXBI" xlink:type="simple">HLL</abbrev> 36.6 mm on left side, <abbrev xmlns:xlink="http://www.w3.org/1999/xlink" xlink:title="hind-limb length, measured between the point of insertion at groin to the tip of fourth toe, excluding the claw, measured as the straightened limb" id="ABBRID0ERXBI" xlink:type="simple">HLL</abbrev>/<abbrev xmlns:xlink="http://www.w3.org/1999/xlink" xlink:title="snout-vent length, measured from the snout tip to anterior edge of the cloaca" id="ABBRID0EVXBI" xlink:type="simple">SVL</abbrev> 0.70. Head relatively robust, <abbrev xmlns:xlink="http://www.w3.org/1999/xlink" xlink:title="head width, measured between the widest points of the head" id="ABBRID0EZXBI" xlink:type="simple">HW</abbrev>/<abbrev xmlns:xlink="http://www.w3.org/1999/xlink" xlink:title="head length, measured from the tip of snout to the rear border of the angle of jaw" id="ABBRID0E4XBI" xlink:type="simple">HL</abbrev> 0.74, <abbrev xmlns:xlink="http://www.w3.org/1999/xlink" xlink:title="head depth, measured as the perpendicular distance at the temporal region of head" id="ABBRID0EBYBI" xlink:type="simple">HD</abbrev>/<abbrev xmlns:xlink="http://www.w3.org/1999/xlink" xlink:title="head width, measured between the widest points of the head" id="ABBRID0EFYBI" xlink:type="simple">HW</abbrev> 0.82; snout relatively short, <abbrev xmlns:xlink="http://www.w3.org/1999/xlink" xlink:title="snout-eye length, measured between the tip of snout and anterior edge of orbital bone" id="ABBRID0EJYBI" xlink:type="simple">SEL</abbrev>/<abbrev xmlns:xlink="http://www.w3.org/1999/xlink" xlink:title="head length, measured from the tip of snout to the rear border of the angle of jaw" id="ABBRID0ENYBI" xlink:type="simple">HL</abbrev> 0.34. Rostral rectangular, bordered by six small postrostral scales; dorsal head scales heterogeneous, all strongly keeled; indistinct Y-shaped ridge on dorsal snout. Nasal oval, separated from first supralabial by single row of scales; loreals small, keeled; suborbital scale rows 3/4, keeled; canthus rostralis elongated, greatly overlapping with each other; enlarged, keeled scales forming single lateral ridge from posteroinferior eye to posterosuperior tympanum on each side; tympanum concealed under scales; <abbrev xmlns:xlink="http://www.w3.org/1999/xlink" xlink:title="supralabial scale number, enlarged, modified labial scales from rostral to the corner of mouth" id="ABBRID0ERYBI" xlink:type="simple">SL</abbrev> 10/10, feebly keeled. Mental pentagonal; <abbrev xmlns:xlink="http://www.w3.org/1999/xlink" xlink:title="infralabial scale number, enlarged, modified labial scales from mental to the corner of mouth" id="ABBRID0EVYBI" xlink:type="simple">IL</abbrev> 9/9; enlarged chin shields 6/5, smooth, first one contacting <abbrev xmlns:xlink="http://www.w3.org/1999/xlink" xlink:title="infralabial scale number, enlarged, modified labial scales from mental to the corner of mouth" id="ABBRID0EZYBI" xlink:type="simple">IL</abbrev> on left side and first two contacting <abbrev xmlns:xlink="http://www.w3.org/1999/xlink" xlink:title="infralabial scale number, enlarged, modified labial scales from mental to the corner of mouth" id="ABBRID0E4YBI" xlink:type="simple">IL</abbrev> on right side, remaining ones separated from <abbrev xmlns:xlink="http://www.w3.org/1999/xlink" xlink:title="infralabial scale number, enlarged, modified labial scales from mental to the corner of mouth" id="ABBRID0EBZBI" xlink:type="simple">IL</abbrev> by one or two rows of small scales; ventral head scales homogeneous in size, smooth or weakly keeled; distinct transverse gular fold present; gular pouch weakly developed.</p><p>Distinct shoulder fold present; dorsal body scales heterogeneous in size and shape, all keeled, tip pointing backwards; axillary scales much smaller than remaining dorsals; enlarged dorsal scales roughly forming four or five longitudinal rows from neck to pelvis on each side of body. Nuchal and dorsal crests feebly developed, slightly raised compared to dorsals, not erect; no skin fold under nuchal and dorsal crests; <abbrev xmlns:xlink="http://www.w3.org/1999/xlink" xlink:title="mid-dorsal crest scale number, modified crest scales longitudinally from the first nuchal crest to the scale above cloaca" id="ABBRID0EHZBI" xlink:type="simple">MD</abbrev> 40. Dorsal limb scales strongly keeled, homogeneous; <abbrev xmlns:xlink="http://www.w3.org/1999/xlink" xlink:title="fourth finger subdigital lamellae number, subdigital lamellae scale from the base between third and fourth finger to the tip of fourth finger, excluding the claw" id="ABBRID0ELZBI" xlink:type="simple">F4S</abbrev> 15/16, <abbrev xmlns:xlink="http://www.w3.org/1999/xlink" xlink:title="fourth toe subdigital lamellae number, subdigital lamellae scales from the base between third and fourth toe to the tip of fourth toe, excluding the claw" id="ABBRID0EPZBI" xlink:type="simple">T4S</abbrev> 21/20. Ventral body scales approximately parallel, almost homogeneous, all strongly keeled, <abbrev xmlns:xlink="http://www.w3.org/1999/xlink" xlink:title="ventral scale number, ventral body scales counted in a straight line along the medial axis between the transverse gular fold and the anterior edge of cloaca" id="ABBRID0ETZBI" xlink:type="simple">VN</abbrev> 61. Ventral limb scales parallel, almost homogeneous, approximately equal in size to ventrals, all strongly keeled. Tail scales all strongly keeled, ventral tail scales slightly larger than dorsal tail scales.</p></tp:treatment-sec><tp:treatment-sec sec-type="Colouration of holotype in life" id="SECID0EXZBI"><title>Colouration of holotype in life.</title><p>Dorsal surface of head grey. Two distinct black transverse bands present between orbits on dorsal surface of head and two indistinct greyish-black transverse bands present on dorsal surface of snout. Lateral surfaces of head greyish-white. Ten black radial stripes around eye on each side. Upper lips light orange. Oral cavity, inner lips and tongue pink.</p><p>Dorsal surface of body greyish-black. A light yellowish-white dorsolateral longitudinal stripe with strongly jagged upper edge and relatively straight lower edge present on each side of body from occipital region to pelvis. Some indistinct dark and light transverse bands present between two dorsolateral stripes. Some white spots scattered below dorsolateral stripe on each side of body. Dorsal surfaces of limbs dark grey. Some irregular, greyish-white transverse bands present on dorsal surfaces of limbs. Dorsal surface of tail grey with some very indistinct dark transverse bands.</p><p>Ventral surface of head white with distinct black vermiculate stripes. A little yellowish colouration present on centre of gular pouch. Ventral surfaces of body, limbs and tail white with no patterns.</p></tp:treatment-sec><tp:treatment-sec sec-type="variation" id="SECID0E5ZBI"><title>Variations.</title><p>The variations of morphological character of the type series are provided in Table <xref ref-type="table" rid="T3">3</xref>. The variations of colouration in life are as follows: the paratypes resemble the holotype in most aspects, except that the dorsal colouration is darker in the paratype KIZ2022007, the light orange colouration on upper lips is more indistinct in the paratypes KIZ2022005 and KIZ2022006, there is no yellowish colouration on the centre of the gular pouch in the paratypes KIZ2022006 and KIZ2022007 and there is some yellowish colouration on the chest in the paratype KIZ2022005.</p><table-wrap id="T3" position="float" orientation="portrait"><label>Table 3.</label><caption><p>Morphological data of the type series of <italic><tp:taxon-name><tp:taxon-name-part taxon-name-part-type="genus" reg="Diploderma">Diploderma</tp:taxon-name-part><tp:taxon-name-part taxon-name-part-type="species" reg="shuoquense">shuoquense</tp:taxon-name-part></tp:taxon-name></italic> sp. nov. Morphometric measurements are in mm. For measurement methods and abbreviations, see the Materials and methods section.</p></caption><table id="TID0EISCI" rules="all"><tbody><tr><th rowspan="1" colspan="1"/><th rowspan="1" colspan="1">KIZ2022004 Holotype ♂</th><th rowspan="1" colspan="1">KIZ2022005 Paratype ♂</th><th rowspan="1" colspan="1">KIZ2022006 Paratype ♂</th><th rowspan="1" colspan="1">KIZ2022007 Paratype ♂</th></tr><tr><td rowspan="1" colspan="1">
                      <abbrev xmlns:xlink="http://www.w3.org/1999/xlink" xlink:title="snout-vent length, measured from the snout tip to anterior edge of the cloaca" id="ABBRID0EV2BI" xlink:type="simple">SVL</abbrev>
                    </td><td rowspan="1" colspan="1">52.3</td><td rowspan="1" colspan="1">48.2</td><td rowspan="1" colspan="1">48.4</td><td rowspan="1" colspan="1">50.5</td></tr><tr><td rowspan="1" colspan="1">
                      <abbrev xmlns:xlink="http://www.w3.org/1999/xlink" xlink:title="tail length, measured from the anterior edge of the cloaca to the tip of tail" id="ABBRID0EK3BI" xlink:type="simple">TAL</abbrev>
                    </td><td rowspan="1" colspan="1">98.3</td><td rowspan="1" colspan="1">90.3</td><td rowspan="1" colspan="1">95.4</td><td rowspan="1" colspan="1">96.3</td></tr><tr><td rowspan="1" colspan="1">
                      <abbrev xmlns:xlink="http://www.w3.org/1999/xlink" xlink:title="head length, measured from the tip of snout to the rear border of the angle of jaw" id="ABBRID0E63BI" xlink:type="simple">HL</abbrev>
                    </td><td rowspan="1" colspan="1">16.7</td><td rowspan="1" colspan="1">14.3</td><td rowspan="1" colspan="1">15.4</td><td rowspan="1" colspan="1">15.7</td></tr><tr><td rowspan="1" colspan="1">
                      <abbrev xmlns:xlink="http://www.w3.org/1999/xlink" xlink:title="head width, measured between the widest points of the head" id="ABBRID0EU4BI" xlink:type="simple">HW</abbrev>
                    </td><td rowspan="1" colspan="1">12.4</td><td rowspan="1" colspan="1">10.5</td><td rowspan="1" colspan="1">11.1</td><td rowspan="1" colspan="1">11.3</td></tr><tr><td rowspan="1" colspan="1">
                      <abbrev xmlns:xlink="http://www.w3.org/1999/xlink" xlink:title="head depth, measured as the perpendicular distance at the temporal region of head" id="ABBRID0EJ5BI" xlink:type="simple">HD</abbrev>
                    </td><td rowspan="1" colspan="1">10.2</td><td rowspan="1" colspan="1">8.7</td><td rowspan="1" colspan="1">9.2</td><td rowspan="1" colspan="1">9.8</td></tr><tr><td rowspan="1" colspan="1">
                      <abbrev xmlns:xlink="http://www.w3.org/1999/xlink" xlink:title="snout-eye length, measured between the tip of snout and anterior edge of orbital bone" id="ABBRID0E55BI" xlink:type="simple">SEL</abbrev>
                    </td><td rowspan="1" colspan="1">5.7</td><td rowspan="1" colspan="1">5.4</td><td rowspan="1" colspan="1">5.4</td><td rowspan="1" colspan="1">5.6</td></tr><tr><td rowspan="1" colspan="1">
                      <abbrev xmlns:xlink="http://www.w3.org/1999/xlink" xlink:title="fore-limb length, measured between the point of insertion at axillary to the tip of fourth finger, excluding the claw, measured as the straightened limb" id="ABBRID0ET6BI" xlink:type="simple">FLL</abbrev>
                    </td><td rowspan="1" colspan="1">23.4</td><td rowspan="1" colspan="1">22.6</td><td rowspan="1" colspan="1">23.5</td><td rowspan="1" colspan="1">23.7</td></tr><tr><td rowspan="1" colspan="1">
                      <abbrev xmlns:xlink="http://www.w3.org/1999/xlink" xlink:title="hind-limb length, measured between the point of insertion at groin to the tip of fourth toe, excluding the claw, measured as the straightened limb" id="ABBRID0EIACI" xlink:type="simple">HLL</abbrev>
                    </td><td rowspan="1" colspan="1">36.6</td><td rowspan="1" colspan="1">33.4</td><td rowspan="1" colspan="1">36.0</td><td rowspan="1" colspan="1">36.4</td></tr><tr><td rowspan="1" colspan="1">
                      <abbrev xmlns:xlink="http://www.w3.org/1999/xlink" xlink:title="fourth toe length, measured between the tip of fourth toe to the base between third and fourth toe, excluding the claw" id="ABBRID0E4ACI" xlink:type="simple">T4L</abbrev>
                    </td><td rowspan="1" colspan="1">8.6</td><td rowspan="1" colspan="1">7.8</td><td rowspan="1" colspan="1">8.7</td><td rowspan="1" colspan="1">8.6</td></tr><tr><td rowspan="1" colspan="1">
                      <abbrev xmlns:xlink="http://www.w3.org/1999/xlink" xlink:title="trunk length, measured between the limb insertion points between axillary and groin" id="ABBRID0ESBCI" xlink:type="simple">TRL</abbrev>
                    </td><td rowspan="1" colspan="1">23.6</td><td rowspan="1" colspan="1">22.1</td><td rowspan="1" colspan="1">22.5</td><td rowspan="1" colspan="1">21.3</td></tr><tr><td rowspan="1" colspan="1"><abbrev xmlns:xlink="http://www.w3.org/1999/xlink" xlink:title="tail length, measured from the anterior edge of the cloaca to the tip of tail" id="ABBRID0EHCCI" xlink:type="simple">TAL</abbrev>/<abbrev xmlns:xlink="http://www.w3.org/1999/xlink" xlink:title="snout-vent length, measured from the snout tip to anterior edge of the cloaca" id="ABBRID0ELCCI" xlink:type="simple">SVL</abbrev></td><td rowspan="1" colspan="1">1.88</td><td rowspan="1" colspan="1">1.87</td><td rowspan="1" colspan="1">1.97</td><td rowspan="1" colspan="1">1.91</td></tr><tr><td rowspan="1" colspan="1"><abbrev xmlns:xlink="http://www.w3.org/1999/xlink" xlink:title="snout-eye length, measured between the tip of snout and anterior edge of orbital bone" id="ABBRID0E6CCI" xlink:type="simple">SEL</abbrev>/<abbrev xmlns:xlink="http://www.w3.org/1999/xlink" xlink:title="head length, measured from the tip of snout to the rear border of the angle of jaw" id="ABBRID0EDDCI" xlink:type="simple">HL</abbrev></td><td rowspan="1" colspan="1">0.34</td><td rowspan="1" colspan="1">0.38</td><td rowspan="1" colspan="1">0.35</td><td rowspan="1" colspan="1">0.36</td></tr><tr><td rowspan="1" colspan="1"><abbrev xmlns:xlink="http://www.w3.org/1999/xlink" xlink:title="head width, measured between the widest points of the head" id="ABBRID0EXDCI" xlink:type="simple">HW</abbrev>/<abbrev xmlns:xlink="http://www.w3.org/1999/xlink" xlink:title="head length, measured from the tip of snout to the rear border of the angle of jaw" id="ABBRID0E2DCI" xlink:type="simple">HL</abbrev></td><td rowspan="1" colspan="1">0.74</td><td rowspan="1" colspan="1">0.73</td><td rowspan="1" colspan="1">0.72</td><td rowspan="1" colspan="1">0.72</td></tr><tr><td rowspan="1" colspan="1"><abbrev xmlns:xlink="http://www.w3.org/1999/xlink" xlink:title="head depth, measured as the perpendicular distance at the temporal region of head" id="ABBRID0EPECI" xlink:type="simple">HD</abbrev>/<abbrev xmlns:xlink="http://www.w3.org/1999/xlink" xlink:title="head width, measured between the widest points of the head" id="ABBRID0ETECI" xlink:type="simple">HW</abbrev></td><td rowspan="1" colspan="1">0.82</td><td rowspan="1" colspan="1">0.83</td><td rowspan="1" colspan="1">0.83</td><td rowspan="1" colspan="1">0.87</td></tr><tr><td rowspan="1" colspan="1"><abbrev xmlns:xlink="http://www.w3.org/1999/xlink" xlink:title="fore-limb length, measured between the point of insertion at axillary to the tip of fourth finger, excluding the claw, measured as the straightened limb" id="ABBRID0EHFCI" xlink:type="simple">FLL</abbrev>/<abbrev xmlns:xlink="http://www.w3.org/1999/xlink" xlink:title="snout-vent length, measured from the snout tip to anterior edge of the cloaca" id="ABBRID0ELFCI" xlink:type="simple">SVL</abbrev></td><td rowspan="1" colspan="1">0.45</td><td rowspan="1" colspan="1">0.47</td><td rowspan="1" colspan="1">0.49</td><td rowspan="1" colspan="1">0.47</td></tr><tr><td rowspan="1" colspan="1"><abbrev xmlns:xlink="http://www.w3.org/1999/xlink" xlink:title="hind-limb length, measured between the point of insertion at groin to the tip of fourth toe, excluding the claw, measured as the straightened limb" id="ABBRID0E6FCI" xlink:type="simple">HLL</abbrev>/<abbrev xmlns:xlink="http://www.w3.org/1999/xlink" xlink:title="snout-vent length, measured from the snout tip to anterior edge of the cloaca" id="ABBRID0EDGCI" xlink:type="simple">SVL</abbrev></td><td rowspan="1" colspan="1">0.70</td><td rowspan="1" colspan="1">0.69</td><td rowspan="1" colspan="1">0.74</td><td rowspan="1" colspan="1">0.72</td></tr><tr><td rowspan="1" colspan="1"><abbrev xmlns:xlink="http://www.w3.org/1999/xlink" xlink:title="trunk length, measured between the limb insertion points between axillary and groin" id="ABBRID0EXGCI" xlink:type="simple">TRL</abbrev>/<abbrev xmlns:xlink="http://www.w3.org/1999/xlink" xlink:title="snout-vent length, measured from the snout tip to anterior edge of the cloaca" id="ABBRID0E2GCI" xlink:type="simple">SVL</abbrev></td><td rowspan="1" colspan="1">0.45</td><td rowspan="1" colspan="1">0.46</td><td rowspan="1" colspan="1">0.46</td><td rowspan="1" colspan="1">0.42</td></tr><tr><td rowspan="1" colspan="1">
                      <abbrev xmlns:xlink="http://www.w3.org/1999/xlink" xlink:title="supralabial scale number, enlarged, modified labial scales from rostral to the corner of mouth" id="ABBRID0EPHCI" xlink:type="simple">SL</abbrev>
                    </td><td rowspan="1" colspan="1">10/10</td><td rowspan="1" colspan="1">10/10</td><td rowspan="1" colspan="1">9/9</td><td rowspan="1" colspan="1">9/8</td></tr><tr><td rowspan="1" colspan="1">
                      <abbrev xmlns:xlink="http://www.w3.org/1999/xlink" xlink:title="infralabial scale number, enlarged, modified labial scales from mental to the corner of mouth" id="ABBRID0EEICI" xlink:type="simple">IL</abbrev>
                    </td><td rowspan="1" colspan="1">9/9</td><td rowspan="1" colspan="1">11/11</td><td rowspan="1" colspan="1">10/10</td><td rowspan="1" colspan="1">10/11</td></tr><tr><td rowspan="1" colspan="1">
                      <abbrev xmlns:xlink="http://www.w3.org/1999/xlink" xlink:title="nasal-supralabials scale rows, number of horizontal rows of small scales between the first supralabial and the nasal" id="ABBRID0EZICI" xlink:type="simple">NSL</abbrev>
                    </td><td rowspan="1" colspan="1">1/1</td><td rowspan="1" colspan="1">1/1</td><td rowspan="1" colspan="1">1/1</td><td rowspan="1" colspan="1">1/1</td></tr><tr><td rowspan="1" colspan="1">
                      <abbrev xmlns:xlink="http://www.w3.org/1999/xlink" xlink:title="mid-dorsal crest scale number, modified crest scales longitudinally from the first nuchal crest to the scale above cloaca" id="ABBRID0EOJCI" xlink:type="simple">MD</abbrev>
                    </td><td rowspan="1" colspan="1">40</td><td rowspan="1" colspan="1">34</td><td rowspan="1" colspan="1">39</td><td rowspan="1" colspan="1">34</td></tr><tr><td rowspan="1" colspan="1">
                      <abbrev xmlns:xlink="http://www.w3.org/1999/xlink" xlink:title="fourth finger subdigital lamellae number, subdigital lamellae scale from the base between third and fourth finger to the tip of fourth finger, excluding the claw" id="ABBRID0EDKCI" xlink:type="simple">F4S</abbrev>
                    </td><td rowspan="1" colspan="1">15/16</td><td rowspan="1" colspan="1">14/13</td><td rowspan="1" colspan="1">15/15</td><td rowspan="1" colspan="1">15/14</td></tr><tr><td rowspan="1" colspan="1">
                      <abbrev xmlns:xlink="http://www.w3.org/1999/xlink" xlink:title="fourth toe subdigital lamellae number, subdigital lamellae scales from the base between third and fourth toe to the tip of fourth toe, excluding the claw" id="ABBRID0EYKCI" xlink:type="simple">T4S</abbrev>
                    </td><td rowspan="1" colspan="1">21/20</td><td rowspan="1" colspan="1">20/19</td><td rowspan="1" colspan="1">20/20</td><td rowspan="1" colspan="1">20/19</td></tr><tr><td rowspan="1" colspan="1">
                      <abbrev xmlns:xlink="http://www.w3.org/1999/xlink" xlink:title="suborbital scale rows, longitudinal rows of scales between supralabials and inferior-most edge of orbit circle, excluding fine ciliary scales in the orbit" id="ABBRID0ENLCI" xlink:type="simple">SOR</abbrev>
                    </td><td rowspan="1" colspan="1">3/4</td><td rowspan="1" colspan="1">4/4</td><td rowspan="1" colspan="1">3/4</td><td rowspan="1" colspan="1">4/4</td></tr><tr><td rowspan="1" colspan="1">
                      <abbrev xmlns:xlink="http://www.w3.org/1999/xlink" xlink:title="ventral scale number, ventral body scales counted in a straight line along the medial axis between the transverse gular fold and the anterior edge of cloaca" id="ABBRID0ECMCI" xlink:type="simple">VN</abbrev>
                    </td><td rowspan="1" colspan="1">61</td><td rowspan="1" colspan="1">59</td><td rowspan="1" colspan="1">57</td><td rowspan="1" colspan="1">56</td></tr></tbody></table></table-wrap></tp:treatment-sec><tp:treatment-sec sec-type="comparisons" id="SECID0ESMCI"><title>Comparisons.</title><p>From species of <italic><tp:taxon-name><tp:taxon-name-part taxon-name-part-type="genus" reg="Diploderma">Diploderma</tp:taxon-name-part></tp:taxon-name></italic> which are only distributed on East Asian Islands, <italic><tp:taxon-name><tp:taxon-name-part taxon-name-part-type="genus" reg="Diploderma">Diploderma</tp:taxon-name-part><tp:taxon-name-part taxon-name-part-type="species" reg="shuoquense">shuoquense</tp:taxon-name-part></tp:taxon-name></italic> sp. nov. differs from <italic><tp:taxon-name><tp:taxon-name-part taxon-name-part-type="genus" reg="Diploderma">D.</tp:taxon-name-part><tp:taxon-name-part taxon-name-part-type="species" reg="brevipes">brevipes</tp:taxon-name-part></tp:taxon-name></italic>, <italic><tp:taxon-name><tp:taxon-name-part taxon-name-part-type="genus" reg="Diploderma">D.</tp:taxon-name-part><tp:taxon-name-part taxon-name-part-type="species" reg="luei">luei</tp:taxon-name-part></tp:taxon-name></italic>, <italic><tp:taxon-name><tp:taxon-name-part taxon-name-part-type="genus" reg="Diploderma">D.</tp:taxon-name-part><tp:taxon-name-part taxon-name-part-type="species" reg="makii">makii</tp:taxon-name-part></tp:taxon-name></italic>, <italic><tp:taxon-name><tp:taxon-name-part taxon-name-part-type="genus" reg="Diploderma">D.</tp:taxon-name-part><tp:taxon-name-part taxon-name-part-type="species" reg="polygonatum">polygonatum</tp:taxon-name-part></tp:taxon-name></italic> and <italic><tp:taxon-name><tp:taxon-name-part taxon-name-part-type="genus" reg="Diploderma">D.</tp:taxon-name-part><tp:taxon-name-part taxon-name-part-type="species" reg="swinhonis">swinhonis</tp:taxon-name-part></tp:taxon-name></italic> by the presence of a transverse gular fold (vs. absence).</p><p>From species of <italic><tp:taxon-name><tp:taxon-name-part taxon-name-part-type="genus" reg="Diploderma">Diploderma</tp:taxon-name-part></tp:taxon-name></italic> which are distributed on mainland, but relatively distant from that of <italic><tp:taxon-name><tp:taxon-name-part taxon-name-part-type="genus" reg="Diploderma">Diploderma</tp:taxon-name-part><tp:taxon-name-part taxon-name-part-type="species" reg="shuoquense">shuoquense</tp:taxon-name-part></tp:taxon-name></italic> sp. nov., <italic><tp:taxon-name><tp:taxon-name-part taxon-name-part-type="genus" reg="Diploderma">Diploderma</tp:taxon-name-part><tp:taxon-name-part taxon-name-part-type="species" reg="shuoquense">shuoquense</tp:taxon-name-part></tp:taxon-name></italic> sp. nov. differs from <italic><tp:taxon-name><tp:taxon-name-part taxon-name-part-type="genus" reg="Diploderma">D.</tp:taxon-name-part><tp:taxon-name-part taxon-name-part-type="species" reg="chapaense">chapaense</tp:taxon-name-part></tp:taxon-name></italic>, <italic><tp:taxon-name><tp:taxon-name-part taxon-name-part-type="genus" reg="Diploderma">D.</tp:taxon-name-part><tp:taxon-name-part taxon-name-part-type="species" reg="fasciatum">fasciatum</tp:taxon-name-part></tp:taxon-name></italic>, <italic><tp:taxon-name><tp:taxon-name-part taxon-name-part-type="genus" reg="Diploderma">D.</tp:taxon-name-part><tp:taxon-name-part taxon-name-part-type="species" reg="hamptoni">hamptoni</tp:taxon-name-part></tp:taxon-name></italic>, <italic><tp:taxon-name><tp:taxon-name-part taxon-name-part-type="genus" reg="Diploderma">D.</tp:taxon-name-part><tp:taxon-name-part taxon-name-part-type="species" reg="menghaiense">menghaiense</tp:taxon-name-part></tp:taxon-name></italic>, <italic><tp:taxon-name><tp:taxon-name-part taxon-name-part-type="genus" reg="Diploderma">D.</tp:taxon-name-part><tp:taxon-name-part taxon-name-part-type="species" reg="micangshanense">micangshanense</tp:taxon-name-part></tp:taxon-name></italic>, <italic><tp:taxon-name><tp:taxon-name-part taxon-name-part-type="genus" reg="Diploderma">D.</tp:taxon-name-part><tp:taxon-name-part taxon-name-part-type="species" reg="ngoclinense">ngoclinense</tp:taxon-name-part></tp:taxon-name></italic> and <italic><tp:taxon-name><tp:taxon-name-part taxon-name-part-type="genus" reg="Diploderma">D.</tp:taxon-name-part><tp:taxon-name-part taxon-name-part-type="species" reg="yunnanense">yunnanense</tp:taxon-name-part></tp:taxon-name></italic> by the presence of a transverse gular fold (vs. absence); from <italic><tp:taxon-name><tp:taxon-name-part taxon-name-part-type="genus" reg="Diploderma">D.</tp:taxon-name-part><tp:taxon-name-part taxon-name-part-type="species" reg="dymondi">dymondi</tp:taxon-name-part></tp:taxon-name></italic>, <italic><tp:taxon-name><tp:taxon-name-part taxon-name-part-type="genus" reg="Diploderma">D.</tp:taxon-name-part><tp:taxon-name-part taxon-name-part-type="species" reg="varcoae">varcoae</tp:taxon-name-part></tp:taxon-name></italic>, by having concealed tympana (vs. exposed); from <italic><tp:taxon-name><tp:taxon-name-part taxon-name-part-type="genus" reg="Diploderma">D.</tp:taxon-name-part><tp:taxon-name-part taxon-name-part-type="species" reg="grahami">grahami</tp:taxon-name-part></tp:taxon-name></italic> by having a much longer tail (<abbrev xmlns:xlink="http://www.w3.org/1999/xlink" xlink:title="tail length, measured from the anterior edge of the cloaca to the tip of tail" id="ABBRID0EOTCI" xlink:type="simple">TAL</abbrev>/<abbrev xmlns:xlink="http://www.w3.org/1999/xlink" xlink:title="snout-vent length, measured from the snout tip to anterior edge of the cloaca" id="ABBRID0ESTCI" xlink:type="simple">SVL</abbrev> 1.87–1.97 vs. 1.64) and a distinct transverse gular fold (vs. feeble); and from <italic><tp:taxon-name><tp:taxon-name-part taxon-name-part-type="genus" reg="Diploderma">D.</tp:taxon-name-part><tp:taxon-name-part taxon-name-part-type="species" reg="splendidum">splendidum</tp:taxon-name-part></tp:taxon-name></italic> by having jagged dorsolateral stripes in males (vs. smooth).</p><p>From species of <italic><tp:taxon-name><tp:taxon-name-part taxon-name-part-type="genus" reg="Diploderma">Diploderma</tp:taxon-name-part></tp:taxon-name></italic> which occupy distributions relatively close to that of <italic><tp:taxon-name><tp:taxon-name-part taxon-name-part-type="genus" reg="Diploderma">Diploderma</tp:taxon-name-part><tp:taxon-name-part taxon-name-part-type="species" reg="shuoquense">shuoquense</tp:taxon-name-part></tp:taxon-name></italic> sp. nov. in the Hengduan Mountain Region, <italic><tp:taxon-name><tp:taxon-name-part taxon-name-part-type="genus" reg="Diploderma">Diploderma</tp:taxon-name-part><tp:taxon-name-part taxon-name-part-type="species" reg="shuoquense">shuoquense</tp:taxon-name-part></tp:taxon-name></italic> sp. nov. differs from <italic><tp:taxon-name><tp:taxon-name-part taxon-name-part-type="genus" reg="Diploderma">D.</tp:taxon-name-part><tp:taxon-name-part taxon-name-part-type="species" reg="panlong">panlong</tp:taxon-name-part></tp:taxon-name></italic>, <italic><tp:taxon-name><tp:taxon-name-part taxon-name-part-type="genus" reg="Diploderma">D.</tp:taxon-name-part><tp:taxon-name-part taxon-name-part-type="species" reg="slowinskii">slowinskii</tp:taxon-name-part></tp:taxon-name></italic> and <italic><tp:taxon-name><tp:taxon-name-part taxon-name-part-type="genus" reg="Diploderma">D.</tp:taxon-name-part><tp:taxon-name-part taxon-name-part-type="species" reg="swild">swild</tp:taxon-name-part></tp:taxon-name></italic> by having concealed tympana (vs. exposed); from <italic><tp:taxon-name><tp:taxon-name-part taxon-name-part-type="genus" reg="Diploderma">D.</tp:taxon-name-part><tp:taxon-name-part taxon-name-part-type="species" reg="angustelinea">angustelinea</tp:taxon-name-part></tp:taxon-name></italic>, <italic><tp:taxon-name><tp:taxon-name-part taxon-name-part-type="genus" reg="Diploderma">D.</tp:taxon-name-part><tp:taxon-name-part taxon-name-part-type="species" reg="aorun">aorun</tp:taxon-name-part></tp:taxon-name></italic>, <italic><tp:taxon-name><tp:taxon-name-part taxon-name-part-type="genus" reg="Diploderma">D.</tp:taxon-name-part><tp:taxon-name-part taxon-name-part-type="species" reg="batangense">batangense</tp:taxon-name-part></tp:taxon-name></italic>, <italic><tp:taxon-name><tp:taxon-name-part taxon-name-part-type="genus" reg="Diploderma">D.</tp:taxon-name-part><tp:taxon-name-part taxon-name-part-type="species" reg="flavilabre">flavilabre</tp:taxon-name-part></tp:taxon-name></italic>, <italic><tp:taxon-name><tp:taxon-name-part taxon-name-part-type="genus" reg="Diploderma">D.</tp:taxon-name-part><tp:taxon-name-part taxon-name-part-type="species" reg="formosgulae">formosgulae</tp:taxon-name-part></tp:taxon-name></italic>, <italic><tp:taxon-name><tp:taxon-name-part taxon-name-part-type="genus" reg="Diploderma">D.</tp:taxon-name-part><tp:taxon-name-part taxon-name-part-type="species" reg="iadinum">iadinum</tp:taxon-name-part></tp:taxon-name></italic>, <italic><tp:taxon-name><tp:taxon-name-part taxon-name-part-type="genus" reg="Diploderma">D.</tp:taxon-name-part><tp:taxon-name-part taxon-name-part-type="species" reg="laeviventre">laeviventre</tp:taxon-name-part></tp:taxon-name></italic>, <italic><tp:taxon-name><tp:taxon-name-part taxon-name-part-type="genus" reg="Diploderma">D.</tp:taxon-name-part><tp:taxon-name-part taxon-name-part-type="species" reg="yangi">yangi</tp:taxon-name-part></tp:taxon-name></italic>, <italic><tp:taxon-name><tp:taxon-name-part taxon-name-part-type="genus" reg="Diploderma">D.</tp:taxon-name-part><tp:taxon-name-part taxon-name-part-type="species" reg="yulongense">yulongense</tp:taxon-name-part></tp:taxon-name></italic> and <italic><tp:taxon-name><tp:taxon-name-part taxon-name-part-type="genus" reg="Diploderma">D.</tp:taxon-name-part><tp:taxon-name-part taxon-name-part-type="species" reg="zhaoermii">zhaoermii</tp:taxon-name-part></tp:taxon-name></italic> by the absence of a distinct gular spot in males in life (vs. presence of a distinct colourful gular spot); from <italic><tp:taxon-name><tp:taxon-name-part taxon-name-part-type="genus" reg="Diploderma">D.</tp:taxon-name-part><tp:taxon-name-part taxon-name-part-type="species" reg="brevicauda">brevicauda</tp:taxon-name-part></tp:taxon-name></italic> by having a relatively longer tail in males (<abbrev xmlns:xlink="http://www.w3.org/1999/xlink" xlink:title="tail length, measured from the anterior edge of the cloaca to the tip of tail" id="ABBRID0E1ZCI" xlink:type="simple">TAL</abbrev>/<abbrev xmlns:xlink="http://www.w3.org/1999/xlink" xlink:title="snout-vent length, measured from the snout tip to anterior edge of the cloaca" id="ABBRID0E5ZCI" xlink:type="simple">SVL</abbrev> 1.87–1.97 vs. 1.40–1.84) and pink inner lips and tongue in life (vs. inner lips light yellow and tongue light orange); from <italic><tp:taxon-name><tp:taxon-name-part taxon-name-part-type="genus" reg="Diploderma">D.</tp:taxon-name-part><tp:taxon-name-part taxon-name-part-type="species" reg="drukdaypo">drukdaypo</tp:taxon-name-part></tp:taxon-name></italic> by having strongly keeled ventral scales of body (vs. smooth or weakly keeled); from <italic><tp:taxon-name><tp:taxon-name-part taxon-name-part-type="genus" reg="Diploderma">D.</tp:taxon-name-part><tp:taxon-name-part taxon-name-part-type="species" reg="flaviceps">flaviceps</tp:taxon-name-part></tp:taxon-name></italic> by the presence of distinct radial stripes around the eyes (vs. absence) and the absence of a skin fold under dorsal crest in males in life (vs. presence); from <italic><tp:taxon-name><tp:taxon-name-part taxon-name-part-type="genus" reg="Diploderma">D.</tp:taxon-name-part><tp:taxon-name-part taxon-name-part-type="species" reg="panchi">panchi</tp:taxon-name-part></tp:taxon-name></italic> by having less mid-dorsal crest scales (<abbrev xmlns:xlink="http://www.w3.org/1999/xlink" xlink:title="mid-dorsal crest scale number, modified crest scales longitudinally from the first nuchal crest to the scale above cloaca" id="ABBRID0ED2CI" xlink:type="simple">MD</abbrev> 34–40 vs. 42–46) and smooth or weakly keeled ventral scales of head (vs. distinctively keeled); from <italic><tp:taxon-name><tp:taxon-name-part taxon-name-part-type="genus" reg="Diploderma">D.</tp:taxon-name-part><tp:taxon-name-part taxon-name-part-type="species" reg="qilin">qilin</tp:taxon-name-part></tp:taxon-name></italic> by having a relatively shorter tail in males (<abbrev xmlns:xlink="http://www.w3.org/1999/xlink" xlink:title="tail length, measured from the anterior edge of the cloaca to the tip of tail" id="ABBRID0ES2CI" xlink:type="simple">TAL</abbrev>/<abbrev xmlns:xlink="http://www.w3.org/1999/xlink" xlink:title="snout-vent length, measured from the snout tip to anterior edge of the cloaca" id="ABBRID0EW2CI" xlink:type="simple">SVL</abbrev> 1.87–1.97 vs. 2.01–2.18); and from <italic><tp:taxon-name><tp:taxon-name-part taxon-name-part-type="genus" reg="Diploderma">D.</tp:taxon-name-part><tp:taxon-name-part taxon-name-part-type="species" reg="vela">vela</tp:taxon-name-part></tp:taxon-name></italic> by having feebly developed crests without strongly erected crest scales or skin fold in males in life (vs. distinctively erected crest scales on continuous, well-developed skin fold).</p><fig id="F6" position="float" orientation="portrait"><object-id xmlns:xlink="http://www.w3.org/1999/xlink" content-type="doi" xlink:type="simple">10.3897/zookeys.1131.86644.figure6</object-id><object-id xmlns:xlink="http://www.w3.org/1999/xlink" content-type="arpha" xlink:type="simple">8923BA6D-B1A6-5D41-BD08-93A3FB2CA618</object-id><label>Figure 6.</label><caption><p>Dorsal view (top) and ventral view (bottom) of type series of <italic><tp:taxon-name><tp:taxon-name-part taxon-name-part-type="genus" reg="Diploderma">Diploderma</tp:taxon-name-part><tp:taxon-name-part taxon-name-part-type="species" reg="shuoquense">shuoquense</tp:taxon-name-part></tp:taxon-name></italic> sp. nov. in preservative.</p></caption><graphic xmlns:xlink="http://www.w3.org/1999/xlink" xlink:href="zookeys-1131-001_article-86644__-g006.jpg" position="float" orientation="portrait" xlink:type="simple" id="oo_772258.jpg"><uri content-type="original_file" xlink:type="simple">https://binary.pensoft.net/fig/772258</uri></graphic></fig><fig id="F7" position="float" orientation="portrait"><object-id xmlns:xlink="http://www.w3.org/1999/xlink" content-type="doi" xlink:type="simple">10.3897/zookeys.1131.86644.figure7</object-id><object-id xmlns:xlink="http://www.w3.org/1999/xlink" content-type="arpha" xlink:type="simple">511031E4-7895-5602-AB02-FBAB8506D2BE</object-id><label>Figure 7.</label><caption><p>Holotype (KIZ2022004) of <italic><tp:taxon-name><tp:taxon-name-part taxon-name-part-type="genus" reg="Diploderma">Diploderma</tp:taxon-name-part><tp:taxon-name-part taxon-name-part-type="species" reg="shuoquense">shuoquense</tp:taxon-name-part></tp:taxon-name></italic> sp. nov. in life <bold>A</bold> dorsal view <bold>B</bold> lateral view <bold>C</bold> ventral view <bold>D</bold> close-up view of the lateral side of the head <bold>E</bold> close-up view of the ventral side of the head <bold>F</bold> close-up view of the oral cavity.</p></caption><graphic xmlns:xlink="http://www.w3.org/1999/xlink" xlink:href="zookeys-1131-001_article-86644__-g007.jpg" position="float" orientation="portrait" xlink:type="simple" id="oo_772259.jpg"><uri content-type="original_file" xlink:type="simple">https://binary.pensoft.net/fig/772259</uri></graphic></fig><fig id="F8" position="float" orientation="portrait"><object-id xmlns:xlink="http://www.w3.org/1999/xlink" content-type="doi" xlink:type="simple">10.3897/zookeys.1131.86644.figure8</object-id><object-id xmlns:xlink="http://www.w3.org/1999/xlink" content-type="arpha" xlink:type="simple">C83FE687-F7FB-5389-87BB-B198BA542D91</object-id><label>Figure 8.</label><caption><p>Paratypes of <italic><tp:taxon-name><tp:taxon-name-part taxon-name-part-type="genus" reg="Diploderma">Diploderma</tp:taxon-name-part><tp:taxon-name-part taxon-name-part-type="species" reg="shuoquense">shuoquense</tp:taxon-name-part></tp:taxon-name></italic> sp. nov. in life <bold>A</bold> dorsolateral view of the paratype KIZ2022005 <bold>B</bold> ventral view of the paratype KIZ2022005 <bold>C</bold> dorsolateral view of the paratype KIZ2022007 <bold>D</bold> ventral view of the paratype KIZ2022007.</p></caption><graphic xmlns:xlink="http://www.w3.org/1999/xlink" xlink:href="zookeys-1131-001_article-86644__-g008.jpg" position="float" orientation="portrait" xlink:type="simple" id="oo_772260.jpg"><uri content-type="original_file" xlink:type="simple">https://binary.pensoft.net/fig/772260</uri></graphic></fig><p><italic><tp:taxon-name><tp:taxon-name-part taxon-name-part-type="genus" reg="Diploderma">Diploderma</tp:taxon-name-part><tp:taxon-name-part taxon-name-part-type="species" reg="shuoquense">shuoquense</tp:taxon-name-part></tp:taxon-name></italic> sp. nov. is phylogenetically sister to <italic><tp:taxon-name><tp:taxon-name-part taxon-name-part-type="genus" reg="Diploderma">D.</tp:taxon-name-part><tp:taxon-name-part taxon-name-part-type="species" reg="bowoense">bowoense</tp:taxon-name-part></tp:taxon-name></italic>, but <italic><tp:taxon-name><tp:taxon-name-part taxon-name-part-type="genus" reg="Diploderma">Diploderma</tp:taxon-name-part><tp:taxon-name-part taxon-name-part-type="species" reg="shuoquense">shuoquense</tp:taxon-name-part></tp:taxon-name></italic> sp. nov. can be differentiated from the latter by the absence of a light chrome orange gular spot in males in life (vs. presence) and having a wider head (<abbrev xmlns:xlink="http://www.w3.org/1999/xlink" xlink:title="head width, measured between the widest points of the head" id="ABBRID0EEADI" xlink:type="simple">HW</abbrev>/<abbrev xmlns:xlink="http://www.w3.org/1999/xlink" xlink:title="head length, measured from the tip of snout to the rear border of the angle of jaw" id="ABBRID0EIADI" xlink:type="simple">HL</abbrev> 0.72–0.74 vs. 0.65–0.71) and smooth or weakly keeled ventral scales of head (vs. distinctively keeled).</p><p><italic><tp:taxon-name><tp:taxon-name-part taxon-name-part-type="genus" reg="Diploderma">Diploderma</tp:taxon-name-part><tp:taxon-name-part taxon-name-part-type="species" reg="shuoquense">shuoquense</tp:taxon-name-part></tp:taxon-name></italic> sp. nov. differs from <italic><tp:taxon-name><tp:taxon-name-part taxon-name-part-type="genus" reg="Diploderma">Diploderma</tp:taxon-name-part><tp:taxon-name-part taxon-name-part-type="species" reg="limingense">limingense</tp:taxon-name-part></tp:taxon-name></italic> sp. nov. by having a smaller body size in males (<abbrev xmlns:xlink="http://www.w3.org/1999/xlink" xlink:title="snout-vent length, measured from the snout tip to anterior edge of the cloaca" id="ABBRID0EEBDI" xlink:type="simple">SVL</abbrev> 48.2–52.3 mm vs. 55.6–56.8 mm), vermiculate stripes covering the whole ventral head (vs. stripes not reaching the centre of gular pouch), white ventral surfaces of body, limbs and tail in males in life (vs. light brick red), pink inner lips and tongue in life (vs. inner lips bright yellow, tongue light orange) and more radial stripes around the eyes (8–10 vs. five on each side).</p></tp:treatment-sec><tp:treatment-sec sec-type="distribution" id="SECID0EIBDI"><title>Distribution.</title><p>This species is known only from the type locality, Qingde Town, Xiangcheng County, Ganzi Prefecture, Sichuan Province, China (Fig. <xref ref-type="fig" rid="F1">1</xref>).</p></tp:treatment-sec><tp:treatment-sec sec-type="natural history" id="SECID0ESBDI"><title>Natural history.</title><p>This species is terrestrial, inhabiting the hot-dry valley. There are many thorny shrubs and some rock piles at the type locality (Fig. <xref ref-type="fig" rid="F12">12C, D</xref>). All specimens were collected between 1 and 3 p.m. when they were basking on rock piles, no female or juvenile being found. We found many locusts at the type locality, which may be the main prey of this species; however, the population density of this species was very low and the habitats at the type locality being threatened by human activities. According to IUCN Criteria, we recommend listing this new species as Vulnerable (VU).</p></tp:treatment-sec><tp:treatment-sec><!--Section generated to contain objects referenced in tp:taxon-treatment.--><fig id="F1" position="float" orientation="portrait"><object-id xmlns:xlink="http://www.w3.org/1999/xlink" content-type="doi" xlink:type="simple">10.3897/zookeys.1131.86644.figure1</object-id><object-id xmlns:xlink="http://www.w3.org/1999/xlink" content-type="arpha" xlink:type="simple">03001BEF-1A2D-54BF-8658-EF9D7648FBDF</object-id><label>Figure 1.</label><caption><p>Map showing the type localities of <italic><tp:taxon-name><tp:taxon-name-part taxon-name-part-type="genus" reg="Diploderma">Diploderma</tp:taxon-name-part><tp:taxon-name-part taxon-name-part-type="species" reg="limingense">limingense</tp:taxon-name-part></tp:taxon-name></italic> sp. nov. (black triangle), <italic><tp:taxon-name><tp:taxon-name-part taxon-name-part-type="genus" reg="Diploderma">Diploderma</tp:taxon-name-part><tp:taxon-name-part taxon-name-part-type="species" reg="shuoquense">shuoquense</tp:taxon-name-part></tp:taxon-name></italic> sp. nov. (black dot) and <italic><tp:taxon-name><tp:taxon-name-part taxon-name-part-type="genus" reg="Diploderma">Diploderma</tp:taxon-name-part><tp:taxon-name-part taxon-name-part-type="species" reg="yongshengense">yongshengense</tp:taxon-name-part></tp:taxon-name></italic> sp. nov. (black square) in the Hengduan Mountain Region, south-western China. The elevation data were obtained from <xref ref-type="bibr" rid="B10">Geospatial Data Cloud (2022)</xref>.</p></caption><graphic xmlns:xlink="http://www.w3.org/1999/xlink" xlink:href="zookeys-1131-001_article-86644__-g001.jpg" position="float" orientation="portrait" xlink:type="simple" id="oo_772253.jpg"><uri content-type="original_file" xlink:type="simple">https://binary.pensoft.net/fig/772253</uri></graphic></fig><fig id="F12" position="float" orientation="portrait"><object-id xmlns:xlink="http://www.w3.org/1999/xlink" content-type="doi" xlink:type="simple">10.3897/zookeys.1131.86644.figure12</object-id><object-id xmlns:xlink="http://www.w3.org/1999/xlink" content-type="arpha" xlink:type="simple">F4B060D2-E09B-51B0-839E-71423DBF5E4A</object-id><label>Figure 12.</label><caption><p>Habitats of the new species <bold>A</bold> distant view of the type locality of <italic><tp:taxon-name><tp:taxon-name-part taxon-name-part-type="genus" reg="Diploderma">Diploderma</tp:taxon-name-part><tp:taxon-name-part taxon-name-part-type="species" reg="limingense">limingense</tp:taxon-name-part></tp:taxon-name></italic> sp. nov. <bold>B</bold> close view of the type locality of <italic><tp:taxon-name><tp:taxon-name-part taxon-name-part-type="genus" reg="Diploderma">Diploderma</tp:taxon-name-part><tp:taxon-name-part taxon-name-part-type="species" reg="limingense">limingense</tp:taxon-name-part></tp:taxon-name></italic> sp. nov. <bold>C</bold> distant view of the type locality of <italic><tp:taxon-name><tp:taxon-name-part taxon-name-part-type="genus" reg="Diploderma">Diploderma</tp:taxon-name-part><tp:taxon-name-part taxon-name-part-type="species" reg="shuoquense">shuoquense</tp:taxon-name-part></tp:taxon-name></italic> sp. nov. <bold>D</bold> close view of the type locality of <italic><tp:taxon-name><tp:taxon-name-part taxon-name-part-type="genus" reg="Diploderma">Diploderma</tp:taxon-name-part><tp:taxon-name-part taxon-name-part-type="species" reg="shuoquense">shuoquense</tp:taxon-name-part></tp:taxon-name></italic> sp. nov. <bold>E</bold> distant view of the type locality of <italic><tp:taxon-name><tp:taxon-name-part taxon-name-part-type="genus" reg="Diploderma">Diploderma</tp:taxon-name-part><tp:taxon-name-part taxon-name-part-type="species" reg="yongshengense">yongshengense</tp:taxon-name-part></tp:taxon-name></italic> sp. nov. <bold>F</bold> close view of the type locality of <italic><tp:taxon-name><tp:taxon-name-part taxon-name-part-type="genus" reg="Diploderma">Diploderma</tp:taxon-name-part><tp:taxon-name-part taxon-name-part-type="species" reg="yongshengense">yongshengense</tp:taxon-name-part></tp:taxon-name></italic> sp. nov.</p></caption><graphic xmlns:xlink="http://www.w3.org/1999/xlink" xlink:href="zookeys-1131-001_article-86644__-g012.jpg" position="float" orientation="portrait" xlink:type="simple" id="oo_772264.jpg"><uri content-type="original_file" xlink:type="simple">https://binary.pensoft.net/fig/772264</uri></graphic></fig></tp:treatment-sec><ref-list><ref id="B10"><mixed-citation xmlns:xlink="http://www.w3.org/1999/xlink" xlink:type="simple">Geospatial Data Cloud (<year>2022</year>) SRTMDEMUTM 90m resolution digital elevation data. <ext-link xlink:href="http://www.gscloud.cn/" ext-link-type="uri" xlink:type="simple">http://www.gscloud.cn/</ext-link> [Accessed on 13.05.2022]</mixed-citation></ref></ref-list></tp:taxon-treatment>
