# Supplementary material for: ﻿Three new species of Diploderma Hallowell, 1861 (Squamata, Agamidae) from the Hengduan Mountain Region, south-western China
Source: Zookeys. 2022 Nov 22;1131:1–30. doi: 10.3897/zookeys.1131.86644 (PMC9836577; doi:10.3897/zookeys.1131.86644)
Supplement: XML Treatment for Diploderma yongshengense [file zookeys.1131.86644-treatment3.xml]

<!DOCTYPE tp:taxon-treatment
  PUBLIC "-//TaxonX//DTD Taxonomic Treatment Publishing DTD v0 20100105//EN" "tax-treatment-NSO.dtd">
<tp:taxon-treatment xmlns:tp="http://www.plazi.org/taxpub"><tp:treatment-meta><kwd-group><label>Taxon classification</label><kwd>
                <named-content content-type="kingdom">Animalia</named-content>
              </kwd><kwd>
                <named-content content-type="order">Squamata</named-content>
              </kwd><kwd>
                <named-content content-type="family">Agamidae</named-content>
              </kwd></kwd-group><mixed-citation publication-type="journal"><person-group><name><surname>Liu</surname><given-names>Shuo</given-names></name><name><surname>Hou</surname><given-names>Mian</given-names></name><name><surname>Rao</surname><given-names>Dingqi</given-names></name><name><surname>Ananjeva</surname><given-names>Natalia B.</given-names></name></person-group><article-title>﻿Three new species of <italic><tp:taxon-name><tp:taxon-name-part taxon-name-part-type="genus" reg="Diploderma">Diploderma</tp:taxon-name-part></tp:taxon-name></italic> Hallowell, 1861 (<tp:taxon-name><tp:taxon-name-part taxon-name-part-type="order">Squamata</tp:taxon-name-part></tp:taxon-name>, <tp:taxon-name><tp:taxon-name-part taxon-name-part-type="family">Agamidae</tp:taxon-name-part></tp:taxon-name>) from the Hengduan Mountain Region, south-western China</article-title><source>Zookeys</source><day>22</day><month>11</month><year>2022</year><volume>1131</volume><fpage>1</fpage><lpage>30</lpage><pub-id pub-id-type="doi">10.3897/zookeys.1131.86644</pub-id></mixed-citation></tp:treatment-meta><tp:nomenclature><label>﻿</label><tp:taxon-name>
              <object-id xmlns:xlink="http://www.w3.org/1999/xlink" content-type="arpha" xlink:type="simple">4056C64F-E942-53E8-9913-8EFFB14942E1</object-id>
              <tp:taxon-name-part taxon-name-part-type="genus" reg="Diploderma">Diploderma</tp:taxon-name-part>
              <tp:taxon-name-part taxon-name-part-type="species" reg="yongshengense">yongshengense</tp:taxon-name-part>
              <object-id xmlns:xlink="http://www.w3.org/1999/xlink" content-type="zoobank" xlink:type="simple">https://zoobank.org/855A40FC-484D-430F-A50E-077512BA9BE8</object-id>
            </tp:taxon-name><tp:taxon-status xmlns:xlink="http://www.w3.org/1999/xlink" xlink:type="simple">sp. nov.</tp:taxon-status><xref ref-type="fig" rid="F9">Figs 9</xref><xref ref-type="fig" rid="F10">, 10</xref><xref ref-type="fig" rid="F11">, 11</xref></tp:nomenclature><tp:treatment-sec sec-type="Holotype" id="SECID0ERDDI"><title>Holotype.</title><p>KIZ2022009, adult male, collected on 24 April 2022 by Shuo Liu from the Jinsha River Valley, Songping Township, Yongsheng County, Lijiang City, Yunnan Province, China (<named-content xmlns:xlink="http://www.w3.org/1999/xlink" content-type="dwc:verbatimCoordinates" xlink:type="simple"><named-content content-type="geo-json" specific-use="{&#34;type&#34;:&#34;Point&#34;,&#34;coordinates&#34;:[100.471111,27.033889]}" id="NCID0E1DDI" xlink:type="simple">27°2′2″N, 100°28′16″E</named-content></named-content>, 1700 m elevation).</p></tp:treatment-sec><tp:treatment-sec sec-type="Paratypes" id="SECID0E6DDI"><title>Paratypes.</title><p>KIZ2022008, KIZ2022010–KIZ2022011, three adult males, collecting information the same as the holotype.</p></tp:treatment-sec><tp:treatment-sec sec-type="etymology" id="SECID0EEEDI"><title>Etymology.</title><p>The specific epithet refers to Yongsheng County, where the new species was discovered.</p></tp:treatment-sec><tp:treatment-sec sec-type="diagnosis" id="SECID0EJEDI"><title>Diagnosis.</title><p><italic><tp:taxon-name><tp:taxon-name-part taxon-name-part-type="genus" reg="Diploderma">Diploderma</tp:taxon-name-part><tp:taxon-name-part taxon-name-part-type="species" reg="yongshengense">yongshengense</tp:taxon-name-part></tp:taxon-name></italic> sp. nov. can be diagnosed from congeners by a combination of the following morphological characteristics: (1) body size moderate, <abbrev xmlns:xlink="http://www.w3.org/1999/xlink" xlink:title="snout-vent length, measured from the snout tip to anterior edge of the cloaca" id="ABBRID0E1EDI" xlink:type="simple">SVL</abbrev> 56.5–58.5 mm in males; (2) tail long, <abbrev xmlns:xlink="http://www.w3.org/1999/xlink" xlink:title="tail length, measured from the anterior edge of the cloaca to the tip of tail" id="ABBRID0E5EDI" xlink:type="simple">TAL</abbrev>/<abbrev xmlns:xlink="http://www.w3.org/1999/xlink" xlink:title="snout-vent length, measured from the snout tip to anterior edge of the cloaca" id="ABBRID0ECFDI" xlink:type="simple">SVL</abbrev> 2.02–2.20 in males; (3) limbs relatively long, <abbrev xmlns:xlink="http://www.w3.org/1999/xlink" xlink:title="fore-limb length, measured between the point of insertion at axillary to the tip of fourth finger, excluding the claw, measured as the straightened limb" id="ABBRID0EGFDI" xlink:type="simple">FLL</abbrev>/<abbrev xmlns:xlink="http://www.w3.org/1999/xlink" xlink:title="snout-vent length, measured from the snout tip to anterior edge of the cloaca" id="ABBRID0EKFDI" xlink:type="simple">SVL</abbrev> 0.48–0.51 in males, <abbrev xmlns:xlink="http://www.w3.org/1999/xlink" xlink:title="hind-limb length, measured between the point of insertion at groin to the tip of fourth toe, excluding the claw, measured as the straightened limb" id="ABBRID0EOFDI" xlink:type="simple">HLL</abbrev>/<abbrev xmlns:xlink="http://www.w3.org/1999/xlink" xlink:title="snout-vent length, measured from the snout tip to anterior edge of the cloaca" id="ABBRID0ESFDI" xlink:type="simple">SVL</abbrev> 0.79–0.87 in males; (4) head moderately wide, <abbrev xmlns:xlink="http://www.w3.org/1999/xlink" xlink:title="head width, measured between the widest points of the head" id="ABBRID0EWFDI" xlink:type="simple">HW</abbrev>/<abbrev xmlns:xlink="http://www.w3.org/1999/xlink" xlink:title="head length, measured from the tip of snout to the rear border of the angle of jaw" id="ABBRID0E1FDI" xlink:type="simple">HL</abbrev> 0.66–0.75 in males; (5) <abbrev xmlns:xlink="http://www.w3.org/1999/xlink" xlink:title="mid-dorsal crest scale number, modified crest scales longitudinally from the first nuchal crest to the scale above cloaca" id="ABBRID0E5FDI" xlink:type="simple">MD</abbrev> 38–41; (6) <abbrev xmlns:xlink="http://www.w3.org/1999/xlink" xlink:title="fourth finger subdigital lamellae number, subdigital lamellae scale from the base between third and fourth finger to the tip of fourth finger, excluding the claw" id="ABBRID0ECGDI" xlink:type="simple">F4S</abbrev> 16–19, <abbrev xmlns:xlink="http://www.w3.org/1999/xlink" xlink:title="fourth toe subdigital lamellae number, subdigital lamellae scales from the base between third and fourth toe to the tip of fourth toe, excluding the claw" id="ABBRID0EGGDI" xlink:type="simple">T4S</abbrev> 22–25; (7) tympanum concealed; (8) nuchal and dorsal crests moderately developed on weak skin folds in males; (9) distinct transverse gular fold present; (10) ventral scales of head and body strongly keeled; (11) ventral head scales heterogeneous in size; (12) gular spot present in males, blue or green in life; (13) dorsolateral stripes jagged in males, light yellow in life; (14) radial stripes around the eyes indistinct; (15) oral cavity, inner lips and tongue light flesh colour in life.</p></tp:treatment-sec><tp:treatment-sec sec-type="description" id="SECID0EKGDI"><title>Description of holotype.</title><p>Adult male, <abbrev xmlns:xlink="http://www.w3.org/1999/xlink" xlink:title="snout-vent length, measured from the snout tip to anterior edge of the cloaca" id="ABBRID0EQGDI" xlink:type="simple">SVL</abbrev> 58.5 mm; tail long, <abbrev xmlns:xlink="http://www.w3.org/1999/xlink" xlink:title="tail length, measured from the anterior edge of the cloaca to the tip of tail" id="ABBRID0EUGDI" xlink:type="simple">TAL</abbrev> 128.7 mm, <abbrev xmlns:xlink="http://www.w3.org/1999/xlink" xlink:title="tail length, measured from the anterior edge of the cloaca to the tip of tail" id="ABBRID0EYGDI" xlink:type="simple">TAL</abbrev>/<abbrev xmlns:xlink="http://www.w3.org/1999/xlink" xlink:title="snout-vent length, measured from the snout tip to anterior edge of the cloaca" id="ABBRID0E3GDI" xlink:type="simple">SVL</abbrev> 2.20; limbs relatively long, <abbrev xmlns:xlink="http://www.w3.org/1999/xlink" xlink:title="fore-limb length, measured between the point of insertion at axillary to the tip of fourth finger, excluding the claw, measured as the straightened limb" id="ABBRID0EAHDI" xlink:type="simple">FLL</abbrev> 27.9 mm on left side, <abbrev xmlns:xlink="http://www.w3.org/1999/xlink" xlink:title="fore-limb length, measured between the point of insertion at axillary to the tip of fourth finger, excluding the claw, measured as the straightened limb" id="ABBRID0EEHDI" xlink:type="simple">FLL</abbrev>/<abbrev xmlns:xlink="http://www.w3.org/1999/xlink" xlink:title="snout-vent length, measured from the snout tip to anterior edge of the cloaca" id="ABBRID0EIHDI" xlink:type="simple">SVL</abbrev> 0.48, <abbrev xmlns:xlink="http://www.w3.org/1999/xlink" xlink:title="hind-limb length, measured between the point of insertion at groin to the tip of fourth toe, excluding the claw, measured as the straightened limb" id="ABBRID0EMHDI" xlink:type="simple">HLL</abbrev> 46.5 mm on left, <abbrev xmlns:xlink="http://www.w3.org/1999/xlink" xlink:title="hind-limb length, measured between the point of insertion at groin to the tip of fourth toe, excluding the claw, measured as the straightened limb" id="ABBRID0EQHDI" xlink:type="simple">HLL</abbrev>/<abbrev xmlns:xlink="http://www.w3.org/1999/xlink" xlink:title="snout-vent length, measured from the snout tip to anterior edge of the cloaca" id="ABBRID0EUHDI" xlink:type="simple">SVL</abbrev> 0.79. Head relatively robust, <abbrev xmlns:xlink="http://www.w3.org/1999/xlink" xlink:title="head width, measured between the widest points of the head" id="ABBRID0EYHDI" xlink:type="simple">HW</abbrev>/<abbrev xmlns:xlink="http://www.w3.org/1999/xlink" xlink:title="head length, measured from the tip of snout to the rear border of the angle of jaw" id="ABBRID0E3HDI" xlink:type="simple">HL</abbrev> 0.75, <abbrev xmlns:xlink="http://www.w3.org/1999/xlink" xlink:title="head depth, measured as the perpendicular distance at the temporal region of head" id="ABBRID0EAIDI" xlink:type="simple">HD</abbrev>/<abbrev xmlns:xlink="http://www.w3.org/1999/xlink" xlink:title="head width, measured between the widest points of the head" id="ABBRID0EEIDI" xlink:type="simple">HW</abbrev> 0.87; snout moderately long, <abbrev xmlns:xlink="http://www.w3.org/1999/xlink" xlink:title="snout-eye length, measured between the tip of snout and anterior edge of orbital bone" id="ABBRID0EIIDI" xlink:type="simple">SEL</abbrev>/<abbrev xmlns:xlink="http://www.w3.org/1999/xlink" xlink:title="head length, measured from the tip of snout to the rear border of the angle of jaw" id="ABBRID0EMIDI" xlink:type="simple">HL</abbrev> 0.37. Rostral elongated, bordered by five small postrostral scales; dorsal head scales heterogeneous, all strongly keeled; distinct Y-shaped ridge on dorsal snout. Nasal oval, separated from first supralabial by single row of scales; loreals small, keeled; suborbital scale rows 4/4, keeled; canthus rostralis elongated, greatly overlapping with each other; enlarged, keeled scales forming single lateral ridge from posteroinferior eye to posterosuperior tympanum on each side; tympanum concealed under scales; <abbrev xmlns:xlink="http://www.w3.org/1999/xlink" xlink:title="supralabial scale number, enlarged, modified labial scales from rostral to the corner of mouth" id="ABBRID0EQIDI" xlink:type="simple">SL</abbrev> 9/9, feebly keeled. Mental pentagonal; <abbrev xmlns:xlink="http://www.w3.org/1999/xlink" xlink:title="infralabial scale number, enlarged, modified labial scales from mental to the corner of mouth" id="ABBRID0EUIDI" xlink:type="simple">IL</abbrev> 11/10; enlarged chin shields 5/5, smooth, first one contacting <abbrev xmlns:xlink="http://www.w3.org/1999/xlink" xlink:title="infralabial scale number, enlarged, modified labial scales from mental to the corner of mouth" id="ABBRID0EYIDI" xlink:type="simple">IL</abbrev> on each side, remaining ones separated from <abbrev xmlns:xlink="http://www.w3.org/1999/xlink" xlink:title="infralabial scale number, enlarged, modified labial scales from mental to the corner of mouth" id="ABBRID0E3IDI" xlink:type="simple">IL</abbrev> by two rows of small scales; ventral head scales heterogeneous in size with the ones on the centre of gular pouch largest, all strongly keeled; distinct transverse gular fold present; gular pouch well developed.</p><p>Distinct shoulder fold present; dorsal body scales heterogeneous in size and shape, all keeled, tip pointing backwards; axillary scales much smaller than remaining dorsals; enlarged dorsal scales irregularly scattered on lateral surface of body. Nuchal crest scales approximately same in size and shape as dorsal crest scales; moderately developed skin fold under nuchal crest and feeble skin fold under dorsal crest; <abbrev xmlns:xlink="http://www.w3.org/1999/xlink" xlink:title="mid-dorsal crest scale number, modified crest scales longitudinally from the first nuchal crest to the scale above cloaca" id="ABBRID0ECJDI" xlink:type="simple">MD</abbrev> 38. Dorsal limb scales strongly keeled, mostly homogeneous, except a few enlarged, conical scales on postaxial thighs; <abbrev xmlns:xlink="http://www.w3.org/1999/xlink" xlink:title="fourth finger subdigital lamellae number, subdigital lamellae scale from the base between third and fourth finger to the tip of fourth finger, excluding the claw" id="ABBRID0EGJDI" xlink:type="simple">F4S</abbrev> 17/16, <abbrev xmlns:xlink="http://www.w3.org/1999/xlink" xlink:title="fourth toe subdigital lamellae number, subdigital lamellae scales from the base between third and fourth toe to the tip of fourth toe, excluding the claw" id="ABBRID0EKJDI" xlink:type="simple">T4S</abbrev> 23/23. Ventral body scales approximately parallel, almost homogeneous, all strongly keeled, <abbrev xmlns:xlink="http://www.w3.org/1999/xlink" xlink:title="ventral scale number, ventral body scales counted in a straight line along the medial axis between the transverse gular fold and the anterior edge of cloaca" id="ABBRID0EOJDI" xlink:type="simple">VN</abbrev> 59. Ventral limb scales parallel, almost homogeneous, approximately equal in size to ventrals, all strongly keeled. Tail scales all strongly keeled, ventral tail scales larger than dorsal tail scales.</p></tp:treatment-sec><tp:treatment-sec sec-type="Colouration of holotype in life" id="SECID0ESJDI"><title>Colouration of holotype in life.</title><p>Dorsal surface of head brown with no transverse bands. Lateral surfaces of head brownish-white. No radial stripes present around eyes, only two brownish-black stripes present behind eye on each side. Oral cavity, inner lips and tongue light flesh colour.</p><p>Dorsal surface of body brown. A light yellow dorsolateral longitudinal stripe with relatively straight upper edge and strongly jagged lower edge present on each side of body from occipital region to pelvis. Some brownish-black transverse bands present between two dorsolateral stripes. Some light yellow spots scattered below dorsolateral stripe on each side of body. Dorsal surfaces of limbs greyish-brown. Some indistinct dark transverse bands present on dorsal surfaces of limbs. Dorsal surface of tail brownish-grey with some indistinct dark transverse bands.</p><p>Ventral surface of head yellowish-white. A triangular, light yellow edged light blue gular spot present on posterior central part, indistinct brown stripes present on other region of ventral head. Ventral surfaces of body, limbs and tail white with no patterns.</p></tp:treatment-sec><tp:treatment-sec sec-type="variation" id="SECID0EZJDI"><title>Variations.</title><p>The variations of morphological character of the type series are provided in Table <xref ref-type="table" rid="T4">4</xref>. The variations of colouration in life are as follows: the paratypes resemble the holotype in most aspects, except that there are indistinct transverse bands on the dorsal surface of the head in all paratypes; the gular spot is light green in the paratypes KIZ2022008 and KIZ2022010; the dorsal colouration is darker, the stripes on the ventral surface of head are more distinct in the paratypes KIZ2022008 and KIZ2022011; and there are some brown speckles on the ventral surfaces of body, limbs and tail in the paratype KIZ2022008.</p><table-wrap id="T4" position="float" orientation="portrait"><label>Table 4.</label><caption><p>Morphological data of the type series of <italic><tp:taxon-name><tp:taxon-name-part taxon-name-part-type="genus" reg="Diploderma">Diploderma</tp:taxon-name-part><tp:taxon-name-part taxon-name-part-type="species" reg="yongshengense">yongshengense</tp:taxon-name-part></tp:taxon-name></italic> sp. nov. Morphometric measurements are in mm. For measurement methods and abbreviations, see the Materials and methods section.</p></caption><table id="TID0ERJDI" rules="all"><tbody><tr><th rowspan="1" colspan="1"/><th rowspan="1" colspan="1">KIZ2022008 Paratype ♂</th><th rowspan="1" colspan="1">KIZ2022009 Holotype ♂</th><th rowspan="1" colspan="1">KIZ2022010 Paratype ♂</th><th rowspan="1" colspan="1">KIZ2022011 Paratype ♂</th></tr><tr><td rowspan="1" colspan="1">
                      <abbrev xmlns:xlink="http://www.w3.org/1999/xlink" xlink:title="snout-vent length, measured from the snout tip to anterior edge of the cloaca" id="ABBRID0EQLDI" xlink:type="simple">SVL</abbrev>
                    </td><td rowspan="1" colspan="1">56.5</td><td rowspan="1" colspan="1">58.5</td><td rowspan="1" colspan="1">56.7</td><td rowspan="1" colspan="1">57.6</td></tr><tr><td rowspan="1" colspan="1">
                      <abbrev xmlns:xlink="http://www.w3.org/1999/xlink" xlink:title="tail length, measured from the anterior edge of the cloaca to the tip of tail" id="ABBRID0EFMDI" xlink:type="simple">TAL</abbrev>
                    </td><td rowspan="1" colspan="1">117.2</td><td rowspan="1" colspan="1">128.7</td><td rowspan="1" colspan="1">114.5</td><td rowspan="1" colspan="1">123.0</td></tr><tr><td rowspan="1" colspan="1">
                      <abbrev xmlns:xlink="http://www.w3.org/1999/xlink" xlink:title="head length, measured from the tip of snout to the rear border of the angle of jaw" id="ABBRID0E1MDI" xlink:type="simple">HL</abbrev>
                    </td><td rowspan="1" colspan="1">17.9</td><td rowspan="1" colspan="1">18.7</td><td rowspan="1" colspan="1">17.0</td><td rowspan="1" colspan="1">18.8</td></tr><tr><td rowspan="1" colspan="1">
                      <abbrev xmlns:xlink="http://www.w3.org/1999/xlink" xlink:title="head width, measured between the widest points of the head" id="ABBRID0EPNDI" xlink:type="simple">HW</abbrev>
                    </td><td rowspan="1" colspan="1">12.8</td><td rowspan="1" colspan="1">14.1</td><td rowspan="1" colspan="1">12.1</td><td rowspan="1" colspan="1">12.5</td></tr><tr><td rowspan="1" colspan="1">
                      <abbrev xmlns:xlink="http://www.w3.org/1999/xlink" xlink:title="head depth, measured as the perpendicular distance at the temporal region of head" id="ABBRID0EEODI" xlink:type="simple">HD</abbrev>
                    </td><td rowspan="1" colspan="1">11.1</td><td rowspan="1" colspan="1">11.0</td><td rowspan="1" colspan="1">10.6</td><td rowspan="1" colspan="1">11.3</td></tr><tr><td rowspan="1" colspan="1">
                      <abbrev xmlns:xlink="http://www.w3.org/1999/xlink" xlink:title="snout-eye length, measured between the tip of snout and anterior edge of orbital bone" id="ABBRID0EZODI" xlink:type="simple">SEL</abbrev>
                    </td><td rowspan="1" colspan="1">6.6</td><td rowspan="1" colspan="1">6.9</td><td rowspan="1" colspan="1">6.3</td><td rowspan="1" colspan="1">6.9</td></tr><tr><td rowspan="1" colspan="1">
                      <abbrev xmlns:xlink="http://www.w3.org/1999/xlink" xlink:title="fore-limb length, measured between the point of insertion at axillary to the tip of fourth finger, excluding the claw, measured as the straightened limb" id="ABBRID0EOPDI" xlink:type="simple">FLL</abbrev>
                    </td><td rowspan="1" colspan="1">28.6</td><td rowspan="1" colspan="1">27.9</td><td rowspan="1" colspan="1">27.8</td><td rowspan="1" colspan="1">27.4</td></tr><tr><td rowspan="1" colspan="1">
                      <abbrev xmlns:xlink="http://www.w3.org/1999/xlink" xlink:title="hind-limb length, measured between the point of insertion at groin to the tip of fourth toe, excluding the claw, measured as the straightened limb" id="ABBRID0EDQDI" xlink:type="simple">HLL</abbrev>
                    </td><td rowspan="1" colspan="1">49.1</td><td rowspan="1" colspan="1">46.5</td><td rowspan="1" colspan="1">45.5</td><td rowspan="1" colspan="1">47.9</td></tr><tr><td rowspan="1" colspan="1">
                      <abbrev xmlns:xlink="http://www.w3.org/1999/xlink" xlink:title="fourth toe length, measured between the tip of fourth toe to the base between third and fourth toe, excluding the claw" id="ABBRID0EYQDI" xlink:type="simple">T4L</abbrev>
                    </td><td rowspan="1" colspan="1">12.6</td><td rowspan="1" colspan="1">11.8</td><td rowspan="1" colspan="1">11.3</td><td rowspan="1" colspan="1">13.1</td></tr><tr><td rowspan="1" colspan="1">
                      <abbrev xmlns:xlink="http://www.w3.org/1999/xlink" xlink:title="trunk length, measured between the limb insertion points between axillary and groin" id="ABBRID0ENRDI" xlink:type="simple">TRL</abbrev>
                    </td><td rowspan="1" colspan="1">24.3</td><td rowspan="1" colspan="1">27.0</td><td rowspan="1" colspan="1">24.9</td><td rowspan="1" colspan="1">26.1</td></tr><tr><td rowspan="1" colspan="1"><abbrev xmlns:xlink="http://www.w3.org/1999/xlink" xlink:title="tail length, measured from the anterior edge of the cloaca to the tip of tail" id="ABBRID0ECSDI" xlink:type="simple">TAL</abbrev>/<abbrev xmlns:xlink="http://www.w3.org/1999/xlink" xlink:title="snout-vent length, measured from the snout tip to anterior edge of the cloaca" id="ABBRID0EGSDI" xlink:type="simple">SVL</abbrev></td><td rowspan="1" colspan="1">2.07</td><td rowspan="1" colspan="1">2.20</td><td rowspan="1" colspan="1">2.02</td><td rowspan="1" colspan="1">2.14</td></tr><tr><td rowspan="1" colspan="1"><abbrev xmlns:xlink="http://www.w3.org/1999/xlink" xlink:title="snout-eye length, measured between the tip of snout and anterior edge of orbital bone" id="ABBRID0E1SDI" xlink:type="simple">SEL</abbrev>/<abbrev xmlns:xlink="http://www.w3.org/1999/xlink" xlink:title="head length, measured from the tip of snout to the rear border of the angle of jaw" id="ABBRID0E5SDI" xlink:type="simple">HL</abbrev></td><td rowspan="1" colspan="1">0.37</td><td rowspan="1" colspan="1">0.37</td><td rowspan="1" colspan="1">0.37</td><td rowspan="1" colspan="1">0.37</td></tr><tr><td rowspan="1" colspan="1"><abbrev xmlns:xlink="http://www.w3.org/1999/xlink" xlink:title="head width, measured between the widest points of the head" id="ABBRID0ESTDI" xlink:type="simple">HW</abbrev>/<abbrev xmlns:xlink="http://www.w3.org/1999/xlink" xlink:title="head length, measured from the tip of snout to the rear border of the angle of jaw" id="ABBRID0EWTDI" xlink:type="simple">HL</abbrev></td><td rowspan="1" colspan="1">0.72</td><td rowspan="1" colspan="1">0.75</td><td rowspan="1" colspan="1">0.71</td><td rowspan="1" colspan="1">0.66</td></tr><tr><td rowspan="1" colspan="1"><abbrev xmlns:xlink="http://www.w3.org/1999/xlink" xlink:title="head depth, measured as the perpendicular distance at the temporal region of head" id="ABBRID0EKUDI" xlink:type="simple">HD</abbrev>/<abbrev xmlns:xlink="http://www.w3.org/1999/xlink" xlink:title="head width, measured between the widest points of the head" id="ABBRID0EOUDI" xlink:type="simple">HW</abbrev></td><td rowspan="1" colspan="1">0.87</td><td rowspan="1" colspan="1">0.78</td><td rowspan="1" colspan="1">0.88</td><td rowspan="1" colspan="1">0.90</td></tr><tr><td rowspan="1" colspan="1"><abbrev xmlns:xlink="http://www.w3.org/1999/xlink" xlink:title="fore-limb length, measured between the point of insertion at axillary to the tip of fourth finger, excluding the claw, measured as the straightened limb" id="ABBRID0ECVDI" xlink:type="simple">FLL</abbrev>/<abbrev xmlns:xlink="http://www.w3.org/1999/xlink" xlink:title="snout-vent length, measured from the snout tip to anterior edge of the cloaca" id="ABBRID0EGVDI" xlink:type="simple">SVL</abbrev></td><td rowspan="1" colspan="1">0.51</td><td rowspan="1" colspan="1">0.48</td><td rowspan="1" colspan="1">0.49</td><td rowspan="1" colspan="1">0.48</td></tr><tr><td rowspan="1" colspan="1"><abbrev xmlns:xlink="http://www.w3.org/1999/xlink" xlink:title="hind-limb length, measured between the point of insertion at groin to the tip of fourth toe, excluding the claw, measured as the straightened limb" id="ABBRID0E1VDI" xlink:type="simple">HLL</abbrev>/<abbrev xmlns:xlink="http://www.w3.org/1999/xlink" xlink:title="snout-vent length, measured from the snout tip to anterior edge of the cloaca" id="ABBRID0E5VDI" xlink:type="simple">SVL</abbrev></td><td rowspan="1" colspan="1">0.87</td><td rowspan="1" colspan="1">0.79</td><td rowspan="1" colspan="1">0.80</td><td rowspan="1" colspan="1">0.83</td></tr><tr><td rowspan="1" colspan="1"><abbrev xmlns:xlink="http://www.w3.org/1999/xlink" xlink:title="trunk length, measured between the limb insertion points between axillary and groin" id="ABBRID0ESWDI" xlink:type="simple">TRL</abbrev>/<abbrev xmlns:xlink="http://www.w3.org/1999/xlink" xlink:title="snout-vent length, measured from the snout tip to anterior edge of the cloaca" id="ABBRID0EWWDI" xlink:type="simple">SVL</abbrev></td><td rowspan="1" colspan="1">0.43</td><td rowspan="1" colspan="1">0.46</td><td rowspan="1" colspan="1">0.44</td><td rowspan="1" colspan="1">0.45</td></tr><tr><td rowspan="1" colspan="1">
                      <abbrev xmlns:xlink="http://www.w3.org/1999/xlink" xlink:title="supralabial scale number, enlarged, modified labial scales from rostral to the corner of mouth" id="ABBRID0EKXDI" xlink:type="simple">SL</abbrev>
                    </td><td rowspan="1" colspan="1">10/10</td><td rowspan="1" colspan="1">9/9</td><td rowspan="1" colspan="1">8/8</td><td rowspan="1" colspan="1">9/9</td></tr><tr><td rowspan="1" colspan="1">
                      <abbrev xmlns:xlink="http://www.w3.org/1999/xlink" xlink:title="infralabial scale number, enlarged, modified labial scales from mental to the corner of mouth" id="ABBRID0E6XDI" xlink:type="simple">IL</abbrev>
                    </td><td rowspan="1" colspan="1">11/10</td><td rowspan="1" colspan="1">11/10</td><td rowspan="1" colspan="1">10/12</td><td rowspan="1" colspan="1">10/10</td></tr><tr><td rowspan="1" colspan="1">
                      <abbrev xmlns:xlink="http://www.w3.org/1999/xlink" xlink:title="nasal-supralabials scale rows, number of horizontal rows of small scales between the first supralabial and the nasal" id="ABBRID0EUYDI" xlink:type="simple">NSL</abbrev>
                    </td><td rowspan="1" colspan="1">1/1</td><td rowspan="1" colspan="1">1/1</td><td rowspan="1" colspan="1">1/1</td><td rowspan="1" colspan="1">1/1</td></tr><tr><td rowspan="1" colspan="1">
                      <abbrev xmlns:xlink="http://www.w3.org/1999/xlink" xlink:title="mid-dorsal crest scale number, modified crest scales longitudinally from the first nuchal crest to the scale above cloaca" id="ABBRID0EJZDI" xlink:type="simple">MD</abbrev>
                    </td><td rowspan="1" colspan="1">41</td><td rowspan="1" colspan="1">38</td><td rowspan="1" colspan="1">41</td><td rowspan="1" colspan="1">39</td></tr><tr><td rowspan="1" colspan="1">
                      <abbrev xmlns:xlink="http://www.w3.org/1999/xlink" xlink:title="fourth finger subdigital lamellae number, subdigital lamellae scale from the base between third and fourth finger to the tip of fourth finger, excluding the claw" id="ABBRID0E5ZDI" xlink:type="simple">F4S</abbrev>
                    </td><td rowspan="1" colspan="1">17/18</td><td rowspan="1" colspan="1">17/16</td><td rowspan="1" colspan="1">19/18</td><td rowspan="1" colspan="1">16/17</td></tr><tr><td rowspan="1" colspan="1">
                      <abbrev xmlns:xlink="http://www.w3.org/1999/xlink" xlink:title="fourth toe subdigital lamellae number, subdigital lamellae scales from the base between third and fourth toe to the tip of fourth toe, excluding the claw" id="ABBRID0ET1DI" xlink:type="simple">T4S</abbrev>
                    </td><td rowspan="1" colspan="1">22/23</td><td rowspan="1" colspan="1">23/23</td><td rowspan="1" colspan="1">25/24</td><td rowspan="1" colspan="1">24/24</td></tr><tr><td rowspan="1" colspan="1">
                      <abbrev xmlns:xlink="http://www.w3.org/1999/xlink" xlink:title="suborbital scale rows, longitudinal rows of scales between supralabials and inferior-most edge of orbit circle, excluding fine ciliary scales in the orbit" id="ABBRID0EI2DI" xlink:type="simple">SOR</abbrev>
                    </td><td rowspan="1" colspan="1">4/4</td><td rowspan="1" colspan="1">4/4</td><td rowspan="1" colspan="1">4/4</td><td rowspan="1" colspan="1">4/4</td></tr><tr><td rowspan="1" colspan="1">
                      <abbrev xmlns:xlink="http://www.w3.org/1999/xlink" xlink:title="ventral scale number, ventral body scales counted in a straight line along the medial axis between the transverse gular fold and the anterior edge of cloaca" id="ABBRID0E42DI" xlink:type="simple">VN</abbrev>
                    </td><td rowspan="1" colspan="1">55</td><td rowspan="1" colspan="1">59</td><td rowspan="1" colspan="1">58</td><td rowspan="1" colspan="1">54</td></tr></tbody></table></table-wrap></tp:treatment-sec><tp:treatment-sec sec-type="comparisons" id="SECID0EN3DI"><title>Comparisons.</title><p>From species of <italic><tp:taxon-name><tp:taxon-name-part taxon-name-part-type="genus" reg="Diploderma">Diploderma</tp:taxon-name-part></tp:taxon-name></italic> which are only distributed on East Asian Islands, <italic><tp:taxon-name><tp:taxon-name-part taxon-name-part-type="genus" reg="Diploderma">Diploderma</tp:taxon-name-part><tp:taxon-name-part taxon-name-part-type="species" reg="yongshengense">yongshengense</tp:taxon-name-part></tp:taxon-name></italic> sp. nov. differs from <italic><tp:taxon-name><tp:taxon-name-part taxon-name-part-type="genus" reg="Diploderma">D.</tp:taxon-name-part><tp:taxon-name-part taxon-name-part-type="species" reg="brevipes">brevipes</tp:taxon-name-part></tp:taxon-name></italic>, <italic><tp:taxon-name><tp:taxon-name-part taxon-name-part-type="genus" reg="Diploderma">D.</tp:taxon-name-part><tp:taxon-name-part taxon-name-part-type="species" reg="luei">luei</tp:taxon-name-part></tp:taxon-name></italic>, <italic><tp:taxon-name><tp:taxon-name-part taxon-name-part-type="genus" reg="Diploderma">D.</tp:taxon-name-part><tp:taxon-name-part taxon-name-part-type="species" reg="makii">makii</tp:taxon-name-part></tp:taxon-name></italic>, <italic><tp:taxon-name><tp:taxon-name-part taxon-name-part-type="genus" reg="Diploderma">D.</tp:taxon-name-part><tp:taxon-name-part taxon-name-part-type="species" reg="polygonatum">polygonatum</tp:taxon-name-part></tp:taxon-name></italic> and <italic><tp:taxon-name><tp:taxon-name-part taxon-name-part-type="genus" reg="Diploderma">D.</tp:taxon-name-part><tp:taxon-name-part taxon-name-part-type="species" reg="swinhonis">swinhonis</tp:taxon-name-part></tp:taxon-name></italic> by the presence of a transverse gular fold (vs. absence).</p><p>From species of <italic><tp:taxon-name><tp:taxon-name-part taxon-name-part-type="genus" reg="Diploderma">Diploderma</tp:taxon-name-part></tp:taxon-name></italic> which are distributed on mainland, but relatively distant from that of <italic><tp:taxon-name><tp:taxon-name-part taxon-name-part-type="genus" reg="Diploderma">Diploderma</tp:taxon-name-part><tp:taxon-name-part taxon-name-part-type="species" reg="yongshengense">yongshengense</tp:taxon-name-part></tp:taxon-name></italic> sp. nov., <italic><tp:taxon-name><tp:taxon-name-part taxon-name-part-type="genus" reg="Diploderma">Diploderma</tp:taxon-name-part><tp:taxon-name-part taxon-name-part-type="species" reg="yongshengense">yongshengense</tp:taxon-name-part></tp:taxon-name></italic> sp. nov. differs from <italic><tp:taxon-name><tp:taxon-name-part taxon-name-part-type="genus" reg="Diploderma">D.</tp:taxon-name-part><tp:taxon-name-part taxon-name-part-type="species" reg="chapaense">chapaense</tp:taxon-name-part></tp:taxon-name></italic>, <italic><tp:taxon-name><tp:taxon-name-part taxon-name-part-type="genus" reg="Diploderma">D.</tp:taxon-name-part><tp:taxon-name-part taxon-name-part-type="species" reg="fasciatum">fasciatum</tp:taxon-name-part></tp:taxon-name></italic>, <italic><tp:taxon-name><tp:taxon-name-part taxon-name-part-type="genus" reg="Diploderma">D.</tp:taxon-name-part><tp:taxon-name-part taxon-name-part-type="species" reg="hamptoni">hamptoni</tp:taxon-name-part></tp:taxon-name></italic>, <italic><tp:taxon-name><tp:taxon-name-part taxon-name-part-type="genus" reg="Diploderma">D.</tp:taxon-name-part><tp:taxon-name-part taxon-name-part-type="species" reg="menghaiense">menghaiense</tp:taxon-name-part></tp:taxon-name></italic>, <italic><tp:taxon-name><tp:taxon-name-part taxon-name-part-type="genus" reg="Diploderma">D.</tp:taxon-name-part><tp:taxon-name-part taxon-name-part-type="species" reg="micangshanense">micangshanense</tp:taxon-name-part></tp:taxon-name></italic>, <italic><tp:taxon-name><tp:taxon-name-part taxon-name-part-type="genus" reg="Diploderma">D.</tp:taxon-name-part><tp:taxon-name-part taxon-name-part-type="species" reg="ngoclinense">ngoclinense</tp:taxon-name-part></tp:taxon-name></italic> and <italic><tp:taxon-name><tp:taxon-name-part taxon-name-part-type="genus" reg="Diploderma">D.</tp:taxon-name-part><tp:taxon-name-part taxon-name-part-type="species" reg="yunnanense">yunnanense</tp:taxon-name-part></tp:taxon-name></italic> by the presence of a transverse gular fold (vs. absence); from <italic><tp:taxon-name><tp:taxon-name-part taxon-name-part-type="genus" reg="Diploderma">D.</tp:taxon-name-part><tp:taxon-name-part taxon-name-part-type="species" reg="dymondi">dymondi</tp:taxon-name-part></tp:taxon-name></italic>, <italic><tp:taxon-name><tp:taxon-name-part taxon-name-part-type="genus" reg="Diploderma">D.</tp:taxon-name-part><tp:taxon-name-part taxon-name-part-type="species" reg="varcoae">varcoae</tp:taxon-name-part></tp:taxon-name></italic>, by having concealed tympana (vs. exposed); from <italic><tp:taxon-name><tp:taxon-name-part taxon-name-part-type="genus" reg="Diploderma">D.</tp:taxon-name-part><tp:taxon-name-part taxon-name-part-type="species" reg="grahami">grahami</tp:taxon-name-part></tp:taxon-name></italic> by having a much longer tail (<abbrev xmlns:xlink="http://www.w3.org/1999/xlink" xlink:title="tail length, measured from the anterior edge of the cloaca to the tip of tail" id="ABBRID0EKDAK" xlink:type="simple">TAL</abbrev>/<abbrev xmlns:xlink="http://www.w3.org/1999/xlink" xlink:title="snout-vent length, measured from the snout tip to anterior edge of the cloaca" id="ABBRID0EODAK" xlink:type="simple">SVL</abbrev> 2.02–2.20 vs. 1.64) and a distinct transverse gular fold (vs. feeble); and from <italic><tp:taxon-name><tp:taxon-name-part taxon-name-part-type="genus" reg="Diploderma">D.</tp:taxon-name-part><tp:taxon-name-part taxon-name-part-type="species" reg="splendidum">splendidum</tp:taxon-name-part></tp:taxon-name></italic> by having jagged dorsolateral stripes in males (vs. smooth).</p><p>From species of <italic><tp:taxon-name><tp:taxon-name-part taxon-name-part-type="genus" reg="Diploderma">Diploderma</tp:taxon-name-part></tp:taxon-name></italic> which occupy distributions relatively close to that of <italic><tp:taxon-name><tp:taxon-name-part taxon-name-part-type="genus" reg="Diploderma">Diploderma</tp:taxon-name-part><tp:taxon-name-part taxon-name-part-type="species" reg="yongshengense">yongshengense</tp:taxon-name-part></tp:taxon-name></italic> sp. nov. in the Hengduan Mountain Region, <italic><tp:taxon-name><tp:taxon-name-part taxon-name-part-type="genus" reg="Diploderma">Diploderma</tp:taxon-name-part><tp:taxon-name-part taxon-name-part-type="species" reg="yongshengense">yongshengense</tp:taxon-name-part></tp:taxon-name></italic> sp. nov. differs from <italic><tp:taxon-name><tp:taxon-name-part taxon-name-part-type="genus" reg="Diploderma">D.</tp:taxon-name-part><tp:taxon-name-part taxon-name-part-type="species" reg="panlong">panlong</tp:taxon-name-part></tp:taxon-name></italic>, <italic><tp:taxon-name><tp:taxon-name-part taxon-name-part-type="genus" reg="Diploderma">D.</tp:taxon-name-part><tp:taxon-name-part taxon-name-part-type="species" reg="slowinskii">slowinskii</tp:taxon-name-part></tp:taxon-name></italic> and <italic><tp:taxon-name><tp:taxon-name-part taxon-name-part-type="genus" reg="Diploderma">D.</tp:taxon-name-part><tp:taxon-name-part taxon-name-part-type="species" reg="swild">swild</tp:taxon-name-part></tp:taxon-name></italic> by having concealed tympana (vs. exposed); from <italic><tp:taxon-name><tp:taxon-name-part taxon-name-part-type="genus" reg="Diploderma">D.</tp:taxon-name-part><tp:taxon-name-part taxon-name-part-type="species" reg="drukdaypo">drukdaypo</tp:taxon-name-part></tp:taxon-name></italic> and <italic><tp:taxon-name><tp:taxon-name-part taxon-name-part-type="genus" reg="Diploderma">D.</tp:taxon-name-part><tp:taxon-name-part taxon-name-part-type="species" reg="vela">vela</tp:taxon-name-part></tp:taxon-name></italic> by the presence of a colourful gular spot in males in life (vs. absence); from <italic><tp:taxon-name><tp:taxon-name-part taxon-name-part-type="genus" reg="Diploderma">D.</tp:taxon-name-part><tp:taxon-name-part taxon-name-part-type="species" reg="angustelinea">angustelinea</tp:taxon-name-part></tp:taxon-name></italic>, <italic><tp:taxon-name><tp:taxon-name-part taxon-name-part-type="genus" reg="Diploderma">D.</tp:taxon-name-part><tp:taxon-name-part taxon-name-part-type="species" reg="bowoense">bowoense</tp:taxon-name-part></tp:taxon-name></italic>, <italic><tp:taxon-name><tp:taxon-name-part taxon-name-part-type="genus" reg="Diploderma">D.</tp:taxon-name-part><tp:taxon-name-part taxon-name-part-type="species" reg="brevicauda">brevicauda</tp:taxon-name-part></tp:taxon-name></italic>, <italic><tp:taxon-name><tp:taxon-name-part taxon-name-part-type="genus" reg="Diploderma">D.</tp:taxon-name-part><tp:taxon-name-part taxon-name-part-type="species" reg="formosgulae">formosgulae</tp:taxon-name-part></tp:taxon-name></italic>, <italic><tp:taxon-name><tp:taxon-name-part taxon-name-part-type="genus" reg="Diploderma">D.</tp:taxon-name-part><tp:taxon-name-part taxon-name-part-type="species" reg="laeviventre">laeviventre</tp:taxon-name-part></tp:taxon-name></italic>, <italic><tp:taxon-name><tp:taxon-name-part taxon-name-part-type="genus" reg="Diploderma">D.</tp:taxon-name-part><tp:taxon-name-part taxon-name-part-type="species" reg="qilin">qilin</tp:taxon-name-part></tp:taxon-name></italic> and <italic><tp:taxon-name><tp:taxon-name-part taxon-name-part-type="genus" reg="Diploderma">D.</tp:taxon-name-part><tp:taxon-name-part taxon-name-part-type="species" reg="zhaoermii">zhaoermii</tp:taxon-name-part></tp:taxon-name></italic> by having a blue or green gular spot in males in life (vs. chartreuse, lilac, orange or yellow); from <italic><tp:taxon-name><tp:taxon-name-part taxon-name-part-type="genus" reg="Diploderma">D.</tp:taxon-name-part><tp:taxon-name-part taxon-name-part-type="species" reg="aorun">aorun</tp:taxon-name-part></tp:taxon-name></italic> by having less distinct radial stripes around the eyes (vs. more distinct), less distinct stripes on the ventral surface of head (vs. more distinct speckles or vermiculated patterns) and heterogeneous ventral head scales (vs. homogeneous); from <italic><tp:taxon-name><tp:taxon-name-part taxon-name-part-type="genus" reg="Diploderma">D.</tp:taxon-name-part><tp:taxon-name-part taxon-name-part-type="species" reg="batangense">batangense</tp:taxon-name-part></tp:taxon-name></italic> by having white ventral surface of body in males in life (vs. yellow); from <italic><tp:taxon-name><tp:taxon-name-part taxon-name-part-type="genus" reg="Diploderma">D.</tp:taxon-name-part><tp:taxon-name-part taxon-name-part-type="species" reg="flaviceps">flaviceps</tp:taxon-name-part></tp:taxon-name></italic> by the presence of a colourful gular spot in males in life (vs. absence); from <italic><tp:taxon-name><tp:taxon-name-part taxon-name-part-type="genus" reg="Diploderma">D.</tp:taxon-name-part><tp:taxon-name-part taxon-name-part-type="species" reg="flavilabre">flavilabre</tp:taxon-name-part></tp:taxon-name></italic> by having light flesh coloured inner lips in life (vs. yellow); from <italic><tp:taxon-name><tp:taxon-name-part taxon-name-part-type="genus" reg="Diploderma">D.</tp:taxon-name-part><tp:taxon-name-part taxon-name-part-type="species" reg="iadinum">iadinum</tp:taxon-name-part></tp:taxon-name></italic> by having brown dorsal ground colouration in males in life (vs. emerald green); from <italic><tp:taxon-name><tp:taxon-name-part taxon-name-part-type="genus" reg="Diploderma">D.</tp:taxon-name-part><tp:taxon-name-part taxon-name-part-type="species" reg="panchi">panchi</tp:taxon-name-part></tp:taxon-name></italic> by having less mid-dorsal crest scales (<abbrev xmlns:xlink="http://www.w3.org/1999/xlink" xlink:title="mid-dorsal crest scale number, modified crest scales longitudinally from the first nuchal crest to the scale above cloaca" id="ABBRID0ECLAK" xlink:type="simple">MD</abbrev> 38–41 vs. 42–46) and heterogeneous ventral head scales (vs. homogeneous); and from <italic><tp:taxon-name><tp:taxon-name-part taxon-name-part-type="genus" reg="Diploderma">D.</tp:taxon-name-part><tp:taxon-name-part taxon-name-part-type="species" reg="yangi">yangi</tp:taxon-name-part></tp:taxon-name></italic> by having jagged dorsolateral stripes in males (vs. smooth).</p><p><italic><tp:taxon-name><tp:taxon-name-part taxon-name-part-type="genus" reg="Diploderma">Diploderma</tp:taxon-name-part><tp:taxon-name-part taxon-name-part-type="species" reg="yongshengense">yongshengense</tp:taxon-name-part></tp:taxon-name></italic> sp. nov. is phylogenetically sister to <italic><tp:taxon-name><tp:taxon-name-part taxon-name-part-type="genus" reg="Diploderma">D.</tp:taxon-name-part><tp:taxon-name-part taxon-name-part-type="species" reg="yulongense">yulongense</tp:taxon-name-part></tp:taxon-name></italic>, but <italic><tp:taxon-name><tp:taxon-name-part taxon-name-part-type="genus" reg="Diploderma">Diploderma</tp:taxon-name-part><tp:taxon-name-part taxon-name-part-type="species" reg="yongshengense">yongshengense</tp:taxon-name-part></tp:taxon-name></italic> sp. nov. can be differentiated from the latter by having a blue or green gular spot in males in life (vs. chartreuse or opaline green), more distinct stripes on the ventral surface of head (vs. less distinct), white ventral and ventrolateral surface of body in males in life (vs. green) and light yellow dorsolateral stripes and enlarged scales on each side of body in males in life (vs. greenish-yellow).</p><p><italic><tp:taxon-name><tp:taxon-name-part taxon-name-part-type="genus" reg="Diploderma">Diploderma</tp:taxon-name-part><tp:taxon-name-part taxon-name-part-type="species" reg="yongshengense">yongshengense</tp:taxon-name-part></tp:taxon-name></italic> sp. nov. differs from <italic><tp:taxon-name><tp:taxon-name-part taxon-name-part-type="genus" reg="Diploderma">Diploderma</tp:taxon-name-part><tp:taxon-name-part taxon-name-part-type="species" reg="limingense">limingense</tp:taxon-name-part></tp:taxon-name></italic> sp. nov. by having less mid-dorsal crest scales (<abbrev xmlns:xlink="http://www.w3.org/1999/xlink" xlink:title="mid-dorsal crest scale number, modified crest scales longitudinally from the first nuchal crest to the scale above cloaca" id="ABBRID0EMNAK" xlink:type="simple">MD</abbrev> 38–41 vs. 45–48), a blue or green gular spot in males in life (vs. yellowish-white), white ventral surfaces of body, limbs and tail in males in life (vs. light brick red) and light flesh coloured inner lips and tongue in life (vs. inner lips bright yellow, tongue light orange).</p><fig id="F9" position="float" orientation="portrait"><object-id xmlns:xlink="http://www.w3.org/1999/xlink" content-type="doi" xlink:type="simple">10.3897/zookeys.1131.86644.figure9</object-id><object-id xmlns:xlink="http://www.w3.org/1999/xlink" content-type="arpha" xlink:type="simple">8EFF95A4-1D0F-532B-95FA-0E0212002C89</object-id><label>Figure 9.</label><caption><p>Dorsal view (top) and ventral view (bottom) of type series of <italic><tp:taxon-name><tp:taxon-name-part taxon-name-part-type="genus" reg="Diploderma">Diploderma</tp:taxon-name-part><tp:taxon-name-part taxon-name-part-type="species" reg="yongshengense">yongshengense</tp:taxon-name-part></tp:taxon-name></italic> sp. nov. in preservative.</p></caption><graphic xmlns:xlink="http://www.w3.org/1999/xlink" xlink:href="zookeys-1131-001_article-86644__-g009.jpg" position="float" orientation="portrait" xlink:type="simple" id="oo_772261.jpg"><uri content-type="original_file" xlink:type="simple">https://binary.pensoft.net/fig/772261</uri></graphic></fig><fig id="F10" position="float" orientation="portrait"><object-id xmlns:xlink="http://www.w3.org/1999/xlink" content-type="doi" xlink:type="simple">10.3897/zookeys.1131.86644.figure10</object-id><object-id xmlns:xlink="http://www.w3.org/1999/xlink" content-type="arpha" xlink:type="simple">A41939B1-4E42-521A-BDA4-B4A303FBF909</object-id><label>Figure 10.</label><caption><p>Holotype (KIZ2022009) of <italic><tp:taxon-name><tp:taxon-name-part taxon-name-part-type="genus" reg="Diploderma">Diploderma</tp:taxon-name-part><tp:taxon-name-part taxon-name-part-type="species" reg="yongshengense">yongshengense</tp:taxon-name-part></tp:taxon-name></italic> sp. nov. in life <bold>A</bold> dorsolateral view <bold>B</bold> lateral view <bold>C</bold> ventral view <bold>D</bold> close up-view of the lateral side of the head <bold>E</bold> close-up view of the ventral side of the head <bold>F</bold> close-up view of the oral cavity.</p></caption><graphic xmlns:xlink="http://www.w3.org/1999/xlink" xlink:href="zookeys-1131-001_article-86644__-g010.jpg" position="float" orientation="portrait" xlink:type="simple" id="oo_772262.jpg"><uri content-type="original_file" xlink:type="simple">https://binary.pensoft.net/fig/772262</uri></graphic></fig><fig id="F11" position="float" orientation="portrait"><object-id xmlns:xlink="http://www.w3.org/1999/xlink" content-type="doi" xlink:type="simple">10.3897/zookeys.1131.86644.figure11</object-id><object-id xmlns:xlink="http://www.w3.org/1999/xlink" content-type="arpha" xlink:type="simple">DDF3FBBD-A583-55D4-862C-68C5123AD87C</object-id><label>Figure 11.</label><caption><p>Paratypes of <italic><tp:taxon-name><tp:taxon-name-part taxon-name-part-type="genus" reg="Diploderma">Diploderma</tp:taxon-name-part><tp:taxon-name-part taxon-name-part-type="species" reg="yongshengense">yongshengense</tp:taxon-name-part></tp:taxon-name></italic> sp. nov. in life <bold>A</bold> dorsolateral view of the paratype KIZ2022008 <bold>B</bold> ventral view of the paratype KIZ2022008 <bold>C</bold> lateral view of the paratype KIZ2022010 <bold>D</bold> ventral view of the paratype KIZ2022010.</p></caption><graphic xmlns:xlink="http://www.w3.org/1999/xlink" xlink:href="zookeys-1131-001_article-86644__-g011.jpg" position="float" orientation="portrait" xlink:type="simple" id="oo_772263.jpg"><uri content-type="original_file" xlink:type="simple">https://binary.pensoft.net/fig/772263</uri></graphic></fig><p><italic><tp:taxon-name><tp:taxon-name-part taxon-name-part-type="genus" reg="Diploderma">Diploderma</tp:taxon-name-part><tp:taxon-name-part taxon-name-part-type="species" reg="yongshengense">yongshengense</tp:taxon-name-part></tp:taxon-name></italic> sp. nov. differs from <italic><tp:taxon-name><tp:taxon-name-part taxon-name-part-type="genus" reg="Diploderma">Diploderma</tp:taxon-name-part><tp:taxon-name-part taxon-name-part-type="species" reg="shuoquense">shuoquense</tp:taxon-name-part></tp:taxon-name></italic> sp. nov. by having a larger body size in males (<abbrev xmlns:xlink="http://www.w3.org/1999/xlink" xlink:title="snout-vent length, measured from the snout tip to anterior edge of the cloaca" id="ABBRID0EERAK" xlink:type="simple">SVL</abbrev> 56.5–58.5 vs. 48.2–52.3), a relatively longer tail in males (<abbrev xmlns:xlink="http://www.w3.org/1999/xlink" xlink:title="tail length, measured from the anterior edge of the cloaca to the tip of tail" id="ABBRID0EIRAK" xlink:type="simple">TAL</abbrev>/<abbrev xmlns:xlink="http://www.w3.org/1999/xlink" xlink:title="snout-vent length, measured from the snout tip to anterior edge of the cloaca" id="ABBRID0EMRAK" xlink:type="simple">SVL</abbrev> 2.02–2.20 vs. 1.87–1.97), relatively longer hind limbs in males (<abbrev xmlns:xlink="http://www.w3.org/1999/xlink" xlink:title="hind-limb length, measured between the point of insertion at groin to the tip of fourth toe, excluding the claw, measured as the straightened limb" id="ABBRID0EQRAK" xlink:type="simple">HLL</abbrev>/<abbrev xmlns:xlink="http://www.w3.org/1999/xlink" xlink:title="snout-vent length, measured from the snout tip to anterior edge of the cloaca" id="ABBRID0EURAK" xlink:type="simple">SVL</abbrev> 0.79–0.87 vs. 0.69–0.74), more subdigital lamellae of fourth toe (22–25 vs. 19–21) and strongly keeled ventral scales of head (vs. smooth or weakly keeled) and the presence of a distinct colourful gular spot in males in life (vs. absence).</p></tp:treatment-sec><tp:treatment-sec sec-type="distribution" id="SECID0EYRAK"><title>Distribution.</title><p>This species is presently known from Yongsheng and Ninglang counties, Lijiang City, Yunnan Province, China, it probably occurs in adjacent Muli County, Sichuan Province, China (Fig. <xref ref-type="fig" rid="F1">1</xref>).</p></tp:treatment-sec><tp:treatment-sec sec-type="natural history" id="SECID0ECSAK"><title>Natural history.</title><p>This species is terrestrial, inhabiting the hot-dry valley. There are a few trees and many rocks at the type locality (Fig. <xref ref-type="fig" rid="F12">12E, F</xref>). All specimens were collected between 2 and 4 p.m. when they were basking on large rocks, no female or juvenile being found. The population density of this species was relatively high, however, the habitats of this species being seriously threatened by human activities. According to IUCN Criteria, we recommend listing this new species as Near Threatened (NT).</p><fig id="F12" position="float" orientation="portrait"><object-id xmlns:xlink="http://www.w3.org/1999/xlink" content-type="doi" xlink:type="simple">10.3897/zookeys.1131.86644.figure12</object-id><object-id xmlns:xlink="http://www.w3.org/1999/xlink" content-type="arpha" xlink:type="simple">F4B060D2-E09B-51B0-839E-71423DBF5E4A</object-id><label>Figure 12.</label><caption><p>Habitats of the new species <bold>A</bold> distant view of the type locality of <italic><tp:taxon-name><tp:taxon-name-part taxon-name-part-type="genus" reg="Diploderma">Diploderma</tp:taxon-name-part><tp:taxon-name-part taxon-name-part-type="species" reg="limingense">limingense</tp:taxon-name-part></tp:taxon-name></italic> sp. nov. <bold>B</bold> close view of the type locality of <italic><tp:taxon-name><tp:taxon-name-part taxon-name-part-type="genus" reg="Diploderma">Diploderma</tp:taxon-name-part><tp:taxon-name-part taxon-name-part-type="species" reg="limingense">limingense</tp:taxon-name-part></tp:taxon-name></italic> sp. nov. <bold>C</bold> distant view of the type locality of <italic><tp:taxon-name><tp:taxon-name-part taxon-name-part-type="genus" reg="Diploderma">Diploderma</tp:taxon-name-part><tp:taxon-name-part taxon-name-part-type="species" reg="shuoquense">shuoquense</tp:taxon-name-part></tp:taxon-name></italic> sp. nov. <bold>D</bold> close view of the type locality of <italic><tp:taxon-name><tp:taxon-name-part taxon-name-part-type="genus" reg="Diploderma">Diploderma</tp:taxon-name-part><tp:taxon-name-part taxon-name-part-type="species" reg="shuoquense">shuoquense</tp:taxon-name-part></tp:taxon-name></italic> sp. nov. <bold>E</bold> distant view of the type locality of <italic><tp:taxon-name><tp:taxon-name-part taxon-name-part-type="genus" reg="Diploderma">Diploderma</tp:taxon-name-part><tp:taxon-name-part taxon-name-part-type="species" reg="yongshengense">yongshengense</tp:taxon-name-part></tp:taxon-name></italic> sp. nov. <bold>F</bold> close view of the type locality of <italic><tp:taxon-name><tp:taxon-name-part taxon-name-part-type="genus" reg="Diploderma">Diploderma</tp:taxon-name-part><tp:taxon-name-part taxon-name-part-type="species" reg="yongshengense">yongshengense</tp:taxon-name-part></tp:taxon-name></italic> sp. nov.</p></caption><graphic xmlns:xlink="http://www.w3.org/1999/xlink" xlink:href="zookeys-1131-001_article-86644__-g012.jpg" position="float" orientation="portrait" xlink:type="simple" id="oo_772264.jpg"><uri content-type="original_file" xlink:type="simple">https://binary.pensoft.net/fig/772264</uri></graphic></fig></tp:treatment-sec><tp:treatment-sec><!--Section generated to contain objects referenced in tp:taxon-treatment.--><fig id="F1" position="float" orientation="portrait"><object-id xmlns:xlink="http://www.w3.org/1999/xlink" content-type="doi" xlink:type="simple">10.3897/zookeys.1131.86644.figure1</object-id><object-id xmlns:xlink="http://www.w3.org/1999/xlink" content-type="arpha" xlink:type="simple">03001BEF-1A2D-54BF-8658-EF9D7648FBDF</object-id><label>Figure 1.</label><caption><p>Map showing the type localities of <italic><tp:taxon-name><tp:taxon-name-part taxon-name-part-type="genus" reg="Diploderma">Diploderma</tp:taxon-name-part><tp:taxon-name-part taxon-name-part-type="species" reg="limingense">limingense</tp:taxon-name-part></tp:taxon-name></italic> sp. nov. (black triangle), <italic><tp:taxon-name><tp:taxon-name-part taxon-name-part-type="genus" reg="Diploderma">Diploderma</tp:taxon-name-part><tp:taxon-name-part taxon-name-part-type="species" reg="shuoquense">shuoquense</tp:taxon-name-part></tp:taxon-name></italic> sp. nov. (black dot) and <italic><tp:taxon-name><tp:taxon-name-part taxon-name-part-type="genus" reg="Diploderma">Diploderma</tp:taxon-name-part><tp:taxon-name-part taxon-name-part-type="species" reg="yongshengense">yongshengense</tp:taxon-name-part></tp:taxon-name></italic> sp. nov. (black square) in the Hengduan Mountain Region, south-western China. The elevation data were obtained from <xref ref-type="bibr" rid="B10">Geospatial Data Cloud (2022)</xref>.</p></caption><graphic xmlns:xlink="http://www.w3.org/1999/xlink" xlink:href="zookeys-1131-001_article-86644__-g001.jpg" position="float" orientation="portrait" xlink:type="simple" id="oo_772253.jpg"><uri content-type="original_file" xlink:type="simple">https://binary.pensoft.net/fig/772253</uri></graphic></fig></tp:treatment-sec><ref-list><ref id="B10"><mixed-citation xmlns:xlink="http://www.w3.org/1999/xlink" xlink:type="simple">Geospatial Data Cloud (<year>2022</year>) SRTMDEMUTM 90m resolution digital elevation data. <ext-link xlink:href="http://www.gscloud.cn/" ext-link-type="uri" xlink:type="simple">http://www.gscloud.cn/</ext-link> [Accessed on 13.05.2022]</mixed-citation></ref></ref-list></tp:taxon-treatment>
